# Supplementary material for: tert-Butyl N-[N,N-bis­(2-chloro­ethyl)sulfamo­yl]-N-(2-chloro­ethyl)carbamate
Source: Acta Crystallogr Sect E Struct Rep Online. 2009 Sep 26;65(Pt 10):o2543–4. doi: 10.1107/S1600536809038185 (PMC2970185; doi:10.1107/S1600536809038185)
Supplement: Supplementary file 1 [file e-65-o2543-sup1.cif]

##############################################################################
###                                                                        ###
###        Electronic paper (Acta Crystallographica Section E)             ###
###                                                                        ###
##############################################################################
#                                                                            #
# This CIF contains the data in a paper accepted for publication in Acta     #
# Crystallographica Section E. It conforms to the requirements of Notes      #
# for Authors for Section E, and has been peer reviewed under the auspices   #
# of the IUCr Commission on Journals.                                        #
#                                                                            #
# Full details of the Crystallographic Information File format               #
# are given in the paper "The Crystallographic Information File (CIF):       #
# a New Standard Archive File for Crystallography" by S. R. Hall, F. H.      #
# Allen and I. D. Brown [Acta Cryst. (1991), A47, 655-685].                  #
#                                                                            #
# The current version of the core CIF dictionary is obtainable from          #
# ftp://ftp.iucr.org/pub/cif_core.dic. The current version number is 2.4.    #
#                                                                            #
# Software is freely available for graphical display of the structure(s) in  #
# this CIF.  For information consult the CIF home page http://www.iucr.org/  #
# cif/home.html                                                              #
#                                                                            #
# This file may be used for bona fide research purposes within the           #
# scientific community so long as proper attribution is given to the journal # 
# article from which it was obtained.                                        #
#                                                                            #
##############################################################################
                                             
data_global
_audit_creation_method     'WinGX routine-INITIALISE'
_journal_date_recd_electronic     2009-09-17
_journal_date_accepted     2009-09-21
_journal_name_full     'Acta Crystallographica, Section E'
_journal_year     2009
_journal_volume     65
_journal_issue     10
_journal_page_first     o2543
_journal_page_last     o2544
_journal_paper_category     QO
_journal_coeditor_code     DN2489
loop_
    _publ_contact_author_name
    'Seridi, Achour'
_publ_contact_author_address
;
D\'epartement des Sciences Fondamentales,
Facult\'e des Sciences,
Universit\'e du 20 ao\^ut 1955 - Skikda,
route d'El-Hada\"ik, B.P. 26, 21000 Skikda,
Algeria
;
_publ_contact_author_email     seridi_a@yahoo.fr
_publ_contact_author_fax     '00 (213) 37 20 17 37'
_publ_contact_author_phone     '00 (213) 6 66 82 16 35'
_publ_section_title
;\
<i>tert</i>-Butyl
<i>N</i>-[<i>N</i>,<i>N</i>-bis(2-chloroethyl)sulfamoyl]-<i>N</i>-(2-\
chloroethyl)carbamate
;
loop_
    _publ_author_name
    _publ_author_address
    'Seridi, Achour'
;
D\'epartement des Sciences Fondamentales,
Facult\'e des Sciences,
Universit\'e du 20 Ao\^ut 1955 -- Skikda,
Route d'El-Hada\"ik, BP 26, 21000 Skikda,
Algeria
;
    'Akkari, Hocine'
;
D\'epartement des Sciences Fondamentales,
Facult\'e des Sciences,
Universit\'e du 20 Ao\^ut 1955 -- Skikda,
Route d'El-Hada\"ik, BP 26, 21000 Skikda,
Algeria
;
    'Winum, Jean-Yves'
;
Institut des Biomol\'ecules Max Mousseron,
Ecole Nationale Sup\'erieure de Chimie de Montpellier
8, Rue de l'Ecole Normale,
34296 Montpellier Cedex,
France
;
    'B\'enard-Rocherull\'e, Patricia'
;
Sciences Chimiques de Rennes (UMR CNRS 6226),
Universit\'e de Rennes 1,
Avenue du G\'en\'eral Leclerc,
35042 Rennes Cedex,
France
;
    'Abdaoui, Mohamed'
;
Laboratoire de Chimie Appliqu\'ee,
Universit\'e du 8 Mai 1945 -- Guelma,
BP 401, 24000 Guelma,
Algeria
;
data_I
_chemical_name_systematic
;
<i>tert</i>-Butyl <i>N</i>-[<i>N</i>,<i>N</i>-bis(2-chloroethyl)sulfamoyl]-
<i>N</i>-(2-chloroethyl)carbamate
;
_chemical_name_common     ?
_chemical_formula_moiety     'C11 H21 Cl3 N2 O4 S1'
_chemical_formula_sum     'C11 H21 Cl3 N2 O4 S1'
_chemical_formula_structural     'C11 H21 Cl3 N2 O4 S1'
_chemical_formula_iupac     'C11 H21 Cl3 N2 O4 S'
_chemical_formula_weight     383.71
_symmetry_cell_setting     monoclinic
_symmetry_space_group_name_H-M     'P 21/c'
_symmetry_space_group_name_Hall     '-P 2ybc'
loop_
    _symmetry_equiv_pos_as_xyz
    'x, y, z'
    '-x, y+1/2, -z+1/2'
    '-x, -y, -z'
    'x, -y-1/2, z-1/2'
_cell_length_a     9.6132(5)
_cell_length_b     17.1282(9)
_cell_length_c     10.6763(5)
_cell_angle_alpha     90
_cell_angle_beta     93.868(3)
_cell_angle_gamma     90
_cell_volume     1753.92(15)
_cell_formula_units_Z     4
_cell_measurement_reflns_used     9788
_cell_measurement_theta_min     2.43
_cell_measurement_theta_max     27.36
_cell_measurement_temperature     100(2)
_exptl_crystal_description     prism
_exptl_crystal_colour     colourless
_exptl_crystal_size_max     0.15
_exptl_crystal_size_mid     0.12
_exptl_crystal_size_min     0.1
_exptl_crystal_density_diffrn     1.453
_exptl_crystal_density_method     'not measured'
_exptl_crystal_F_000     800
_exptl_absorpt_coefficient_mu     0.656
_exptl_absorpt_correction_type     multi-scan
_exptl_absorpt_process_details     '(SADABS; Sheldrick, 2002)'
_exptl_absorpt_correction_T_min     0.862
_exptl_absorpt_correction_T_max     0.937
_diffrn_ambient_temperature     100(2)
_diffrn_radiation_type     MoK\a
_diffrn_radiation_wavelength     0.71073
_diffrn_radiation_monochromator     graphite
_diffrn_measurement_device_type     'Bruker APEXII'
_diffrn_measurement_method     'CCD rotation images, thick slices'
_diffrn_reflns_number     17775
_diffrn_reflns_av_R_equivalents     0.0373
_diffrn_reflns_av_sigmaI/netI     0.0286
_diffrn_reflns_theta_min     2.12
_diffrn_reflns_theta_max     27.41
_diffrn_reflns_theta_full     27.41
_diffrn_measured_fraction_theta_max     0.997
_diffrn_measured_fraction_theta_full     0.997
_diffrn_reflns_limit_h_min     -12
_diffrn_reflns_limit_h_max     11
_diffrn_reflns_limit_k_min     -22
_diffrn_reflns_limit_k_max     21
_diffrn_reflns_limit_l_min     -13
_diffrn_reflns_limit_l_max     13
_diffrn_standards_number     0
_diffrn_standards_interval_count     0
_diffrn_standards_interval_time     0
_diffrn_standards_decay_%     0
_refine_special_details
;
Refinement of <i>F</i>^2^ against ALL reflections. The weighted <i>R</i>-factor
<i>wR</i> and goodness of fit <i>S</i> are based on <i>F</i>^2^, conventional
<i>R</i>-factors <i>R</i> are based on <i>F</i>, with <i>F</i> set to zero for
negative <i>F</i>^2^. The threshold expression of <i>F</i>^2^ >
\s(<i>F</i>^2^) is used only for calculating <i>R</i>-factors(gt) <i>etc</i>.
and is not relevant to the choice of reflections for refinement.
<i>R</i>-factors based on <i>F</i>^2^ are statistically about twice as large
as those based on <i>F</i>, and <i>R</i>- factors based on ALL data will be
even larger.
;
_reflns_number_total     3982
_reflns_number_gt     3662
_reflns_threshold_expression     I>2\s(I)
_refine_ls_structure_factor_coef     Fsqd
_refine_ls_matrix_type     full
_refine_ls_R_factor_all     0.0292
_refine_ls_R_factor_gt     0.0263
_refine_ls_wR_factor_gt     0.0660
_refine_ls_wR_factor_ref     0.0677
_refine_ls_goodness_of_fit_ref     1.032
_refine_ls_restrained_S_all     1.032
_refine_ls_number_reflns     3982
_refine_ls_number_parameters     193
_refine_ls_number_restraints     0
_refine_ls_hydrogen_treatment     constr
_refine_ls_weighting_scheme     calc
_refine_ls_weighting_details
         'calc w=1/[\s^2^(Fo^2^)+(0.0272P)^2^+0.8873P] where P=(Fo^2^+2Fc^2^)/3'
_atom_sites_solution_hydrogens     geom
_atom_sites_solution_primary     direct
_atom_sites_solution_secondary     difmap
_refine_ls_shift/su_max     0.001
_refine_ls_shift/su_mean     0.000
_refine_diff_density_max     0.374
_refine_diff_density_min     -0.386
_refine_ls_extinction_method     none
_refine_ls_extinction_coef     ?
loop_
    _atom_type_symbol
    _atom_type_description
    _atom_type_scat_dispersion_real
    _atom_type_scat_dispersion_imag
    _atom_type_scat_source
    'C' 'C' 0.0033 0.0016
                         'International Tables Vol C Tables 4.2.6.8 and 6.1.1.4'
    'H' 'H' 0.0000 0.0000
                         'International Tables Vol C Tables 4.2.6.8 and 6.1.1.4'
    'N' 'N' 0.0061 0.0033
                         'International Tables Vol C Tables 4.2.6.8 and 6.1.1.4'
    'O' 'O' 0.0106 0.0060
                         'International Tables Vol C Tables 4.2.6.8 and 6.1.1.4'
    'S' 'S' 0.1246 0.1234
                         'International Tables Vol C Tables 4.2.6.8 and 6.1.1.4'
    'Cl' 'Cl' 0.1484 0.1585
                         'International Tables Vol C Tables 4.2.6.8 and 6.1.1.4'
_computing_data_collection     'SMART (Bruker, 2006) APEX2?'
_computing_cell_refinement     'SMART (Bruker, 2006) APEX2?'
_computing_data_reduction     'SAINT (Bruker, 2006)'
_computing_structure_solution     'SIR97 (Altomare <i>et al.</i>,  1999)'
_computing_structure_refinement     'SHELXL97 (Sheldrick, 2008)'
_computing_molecular_graphics     'ORTEP-3 for Windows (Farrugia, 1997)'
_computing_publication_material     'WinGX (Farrugia, 1999)'
loop_
    _atom_site_type_symbol
    _atom_site_label
    _atom_site_fract_x
    _atom_site_fract_y
    _atom_site_fract_z
    _atom_site_U_iso_or_equiv
    _atom_site_adp_type
    _atom_site_calc_flag
    _atom_site_refinement_flags
    _atom_site_occupancy
    _atom_site_disorder_assembly
    _atom_site_disorder_group
    C C1 0.30088(13) -0.00247(8) 0.74767(12) 0.0142(3) Uani d . 1 . .
    H H1A 0.3977 -0.0155 0.7375 0.017 Uiso calc R 1 . .
    H H1B 0.2483 -0.0120 0.6684 0.017 Uiso calc R 1 . .
    C C2 0.24504(14) -0.05402(8) 0.84875(13) 0.0166(3) Uani d . 1 . .
    H H2A 0.1511 -0.0381 0.8649 0.020 Uiso calc R 1 . .
    H H2B 0.3033 -0.0489 0.9261 0.020 Uiso calc R 1 . .
    C C3 0.16945(13) 0.12486(8) 0.74993(12) 0.0141(3) Uani d . 1 . .
    C C4 -0.07329(14) 0.11154(9) 0.66503(14) 0.0212(3) Uani d . 1 . .
    C C5 -0.15279(16) 0.03860(10) 0.62057(17) 0.0332(4) Uani d . 1 . .
    H H5A -0.1090 0.0162 0.5508 0.050 Uiso calc R 1 . .
    H H5B -0.2473 0.0523 0.5950 0.050 Uiso calc R 1 . .
    H H5C -0.1521 0.0014 0.6878 0.050 Uiso calc R 1 . .
    C C6 -0.05995(16) 0.16890(10) 0.55745(15) 0.0281(3) Uani d . 1 . .
    H H6A -0.0128 0.2151 0.5885 0.042 Uiso calc R 1 . .
    H H6B -0.1511 0.1825 0.5220 0.042 Uiso calc R 1 . .
    H H6C -0.0075 0.1452 0.4941 0.042 Uiso calc R 1 . .
    C C7 -0.13690(15) 0.14725(10) 0.77813(15) 0.0285(3) Uani d . 1 . .
    H H7A -0.1375 0.1092 0.8442 0.043 Uiso calc R 1 . .
    H H7B -0.2307 0.1635 0.7550 0.043 Uiso calc R 1 . .
    H H7C -0.0827 0.1916 0.8068 0.043 Uiso calc R 1 . .
    C C8 0.38802(13) 0.13068(8) 1.08849(12) 0.0150(3) Uani d . 1 . .
    H H8A 0.4597 0.1523 1.1468 0.018 Uiso calc R 1 . .
    H H8B 0.4115 0.0765 1.0741 0.018 Uiso calc R 1 . .
    C C9 0.24946(14) 0.13378(8) 1.14857(13) 0.0184(3) Uani d . 1 . .
    H H91 0.2239 0.1879 1.1609 0.022 Uiso calc R 1 . .
    H H92 0.2594 0.1090 1.2304 0.022 Uiso calc R 1 . .
    C C10 0.36795(13) 0.25857(8) 0.96777(12) 0.0139(3) Uani d . 1 . .
    H H10A 0.3144 0.2731 1.0379 0.017 Uiso calc R 1 . .
    H H10B 0.3146 0.2733 0.8910 0.017 Uiso calc R 1 . .
    C C11 0.50586(14) 0.30294(8) 0.97652(12) 0.0158(3) Uani d . 1 . .
    H H11A 0.5593 0.2904 0.9053 0.019 Uiso calc R 1 . .
    H H11B 0.5605 0.2888 1.0528 0.019 Uiso calc R 1 . .
    Cl Cl1 0.24477(4) -0.15386(2) 0.79617(4) 0.02567(9) Uani d . 1 . .
    Cl Cl2 0.11302(3) 0.08604(2) 1.05440(3) 0.02616(10) Uani d . 1 . .
    Cl Cl3 0.46514(4) 0.40555(2) 0.97723(3) 0.02271(9) Uani d . 1 . .
    N N1 0.29004(10) 0.08109(6) 0.78128(10) 0.0123(2) Uani d . 1 . .
    N N2 0.38924(11) 0.17329(6) 0.96878(9) 0.0121(2) Uani d . 1 . .
    O O1 0.52796(9) 0.06756(6) 0.87615(9) 0.01627(19) Uani d . 1 . .
    O O2 0.46793(9) 0.18884(6) 0.75688(8) 0.0161(2) Uani d . 1 . .
    O O3 0.16339(9) 0.19465(6) 0.76460(9) 0.0177(2) Uani d . 1 . .
    O O4 0.06748(9) 0.07794(6) 0.70365(9) 0.0181(2) Uani d . 1 . .
    S S1 0.43157(3) 0.129314(19) 0.84310(3) 0.01123(8) Uani d . 1 . .
loop_
    _atom_site_aniso_label
    _atom_site_aniso_U_11
    _atom_site_aniso_U_22
    _atom_site_aniso_U_33
    _atom_site_aniso_U_12
    _atom_site_aniso_U_13
    _atom_site_aniso_U_23
    C1 0.0159(6) 0.0112(7) 0.0153(6) 0.0002(5) -0.0004(4) -0.0037(5)
    C2 0.0169(6) 0.0110(7) 0.0219(7) -0.0006(5) 0.0011(5) -0.0016(5)
    C3 0.0131(6) 0.0153(7) 0.0136(6) -0.0015(5) -0.0015(4) 0.0027(5)
    C4 0.0122(6) 0.0221(8) 0.0283(7) -0.0004(5) -0.0076(5) 0.0057(6)
    C5 0.0238(8) 0.0296(9) 0.0438(10) -0.0088(6) -0.0159(7) 0.0055(7)
    C6 0.0227(7) 0.0311(9) 0.0292(8) -0.0003(6) -0.0074(6) 0.0102(7)
    C7 0.0161(7) 0.0343(9) 0.0347(9) 0.0020(6) 0.0001(6) 0.0067(7)
    C8 0.0183(6) 0.0143(7) 0.0120(6) -0.0011(5) -0.0008(5) 0.0028(5)
    C9 0.0248(7) 0.0161(7) 0.0149(6) -0.0041(5) 0.0052(5) -0.0016(5)
    C10 0.0165(6) 0.0094(6) 0.0158(6) -0.0009(5) 0.0008(5) 0.0000(5)
    C11 0.0197(6) 0.0114(7) 0.0166(6) -0.0031(5) 0.0027(5) -0.0008(5)
    Cl1 0.02584(18) 0.01139(18) 0.0396(2) -0.00249(13) 0.00118(14) -0.00252(14)
    Cl2 0.01773(16) 0.0387(2) 0.02252(18) -0.00801(14) 0.00518(12) -0.00232(15)
    Cl3 0.03418(19) 0.01075(17) 0.02329(18) -0.00579(13) 0.00268(13) 0.00063(12)
    N1 0.0116(5) 0.0097(6) 0.0153(5) -0.0015(4) -0.0014(4) -0.0013(4)
    N2 0.0158(5) 0.0093(5) 0.0112(5) -0.0010(4) 0.0014(4) -0.0002(4)
    O1 0.0130(4) 0.0164(5) 0.0190(5) 0.0027(4) -0.0014(3) -0.0026(4)
    O2 0.0182(4) 0.0162(5) 0.0139(4) -0.0048(4) 0.0031(3) 0.0001(4)
    O3 0.0164(4) 0.0112(5) 0.0247(5) 0.0001(3) -0.0037(4) 0.0019(4)
    O4 0.0138(4) 0.0142(5) 0.0251(5) -0.0013(4) -0.0071(4) 0.0017(4)
    S1 0.01039(14) 0.01148(17) 0.01178(15) -0.00120(11) 0.00045(10) -0.00080(11)
_geom_special_details
;
 All esds (except the esd in the dihedral angle between two l.s. planes)
 are estimated using the full covariance matrix.  The cell esds are taken
 into account individually in the estimation of esds in distances, angles
 and torsion angles; correlations between esds in cell parameters are only
 used when they are defined by crystal symmetry.  An approximate (isotropic)
 treatment of cell esds is used for estimating esds involving l.s. planes.
;
loop_
    _geom_bond_atom_site_label_1
    _geom_bond_atom_site_label_2
    _geom_bond_site_symmetry_2
    _geom_bond_distance
    _geom_bond_publ_flag
    C1 N1 . 1.4809(17) ?
    C1 C2 . 1.5201(18) ?
    C1 H1A . 0.9700 ?
    C1 H1B . 0.9700 ?
    C2 Cl1 . 1.7997(14) ?
    C2 H2A . 0.9700 ?
    C2 H2B . 0.9700 ?
    C3 O3 . 1.2074(17) ?
    C3 O4 . 1.3364(15) ?
    C3 N1 . 1.4020(16) ?
    C4 O4 . 1.5024(15) ?
    C4 C7 . 1.519(2) ?
    C4 C6 . 1.523(2) ?
    C4 C5 . 1.524(2) ?
    C5 H5A . 0.9600 ?
    C5 H5B . 0.9600 ?
    C5 H5C . 0.9600 ?
    C6 H6A . 0.9600 ?
    C6 H6B . 0.9600 ?
    C6 H6C . 0.9600 ?
    C7 H7A . 0.9600 ?
    C7 H7B . 0.9600 ?
    C7 H7C . 0.9600 ?
    C8 N2 . 1.4725(16) ?
    C8 C9 . 1.5178(18) ?
    C8 H8A . 0.9700 ?
    C8 H8B . 0.9700 ?
    C9 Cl2 . 1.7950(14) ?
    C9 H91 . 0.9700 ?
    C9 H92 . 0.9700 ?
    C10 N2 . 1.4749(17) ?
    C10 C11 . 1.5255(17) ?
    C10 H10A . 0.9700 ?
    C10 H10B . 0.9700 ?
    C11 Cl3 . 1.8007(14) ?
    C11 H11A . 0.9700 ?
    C11 H11B . 0.9700 ?
    N1 S1 . 1.6875(10) ?
    N2 S1 . 1.6147(11) ?
    O1 S1 . 1.4345(10) ?
    O2 S1 . 1.4326(10) ?
loop_
    _geom_angle_atom_site_label_1
    _geom_angle_atom_site_label_2
    _geom_angle_atom_site_label_3
    _geom_angle_site_symmetry_1
    _geom_angle_site_symmetry_3
    _geom_angle
    _geom_angle_publ_flag
    N1 C1 C2 . . 110.82(10) ?
    N1 C1 H1A . . 109.5 ?
    C2 C1 H1A . . 109.5 ?
    N1 C1 H1B . . 109.5 ?
    C2 C1 H1B . . 109.5 ?
    H1A C1 H1B . . 108.1 ?
    C1 C2 Cl1 . . 108.88(9) ?
    C1 C2 H2A . . 109.9 ?
    Cl1 C2 H2A . . 109.9 ?
    C1 C2 H2B . . 109.9 ?
    Cl1 C2 H2B . . 109.9 ?
    H2A C2 H2B . . 108.3 ?
    O3 C3 O4 . . 127.07(12) ?
    O3 C3 N1 . . 123.01(11) ?
    O4 C3 N1 . . 109.92(11) ?
    O4 C4 C7 . . 109.86(11) ?
    O4 C4 C6 . . 109.51(11) ?
    C7 C4 C6 . . 113.49(13) ?
    O4 C4 C5 . . 101.24(11) ?
    C7 C4 C5 . . 110.95(13) ?
    C6 C4 C5 . . 111.09(13) ?
    C4 C5 H5A . . 109.5 ?
    C4 C5 H5B . . 109.5 ?
    H5A C5 H5B . . 109.5 ?
    C4 C5 H5C . . 109.5 ?
    H5A C5 H5C . . 109.5 ?
    H5B C5 H5C . . 109.5 ?
    C4 C6 H6A . . 109.5 ?
    C4 C6 H6B . . 109.5 ?
    H6A C6 H6B . . 109.5 ?
    C4 C6 H6C . . 109.5 ?
    H6A C6 H6C . . 109.5 ?
    H6B C6 H6C . . 109.5 ?
    C4 C7 H7A . . 109.5 ?
    C4 C7 H7B . . 109.5 ?
    H7A C7 H7B . . 109.5 ?
    C4 C7 H7C . . 109.5 ?
    H7A C7 H7C . . 109.5 ?
    H7B C7 H7C . . 109.5 ?
    N2 C8 C9 . . 114.08(11) ?
    N2 C8 H8A . . 108.7 ?
    C9 C8 H8A . . 108.7 ?
    N2 C8 H8B . . 108.7 ?
    C9 C8 H8B . . 108.7 ?
    H8A C8 H8B . . 107.6 ?
    C8 C9 Cl2 . . 112.10(9) ?
    C8 C9 H91 . . 109.2 ?
    Cl2 C9 H91 . . 109.2 ?
    C8 C9 H92 . . 109.2 ?
    Cl2 C9 H92 . . 109.2 ?
    H91 C9 H92 . . 107.9 ?
    N2 C10 C11 . . 111.92(10) ?
    N2 C10 H10A . . 109.2 ?
    C11 C10 H10A . . 109.2 ?
    N2 C10 H10B . . 109.2 ?
    C11 C10 H10B . . 109.2 ?
    H10A C10 H10B . . 107.9 ?
    C10 C11 Cl3 . . 107.35(9) ?
    C10 C11 H11A . . 110.2 ?
    Cl3 C11 H11A . . 110.2 ?
    C10 C11 H11B . . 110.2 ?
    Cl3 C11 H11B . . 110.2 ?
    H11A C11 H11B . . 108.5 ?
    C3 N1 C1 . . 121.97(10) ?
    C3 N1 S1 . . 117.61(9) ?
    C1 N1 S1 . . 119.98(8) ?
    C8 N2 C10 . . 119.21(10) ?
    C8 N2 S1 . . 120.48(9) ?
    C10 N2 S1 . . 119.90(8) ?
    C3 O4 C4 . . 119.72(11) ?
    O2 S1 O1 . . 120.08(6) ?
    O2 S1 N2 . . 106.74(6) ?
    O1 S1 N2 . . 109.53(6) ?
    O2 S1 N1 . . 108.80(5) ?
    O1 S1 N1 . . 103.05(5) ?
    N2 S1 N1 . . 108.16(5) ?
loop_
    _geom_hbond_atom_site_label_D
    _geom_hbond_atom_site_label_H
    _geom_hbond_atom_site_label_A
    _geom_hbond_site_symmetry_A
    _geom_hbond_distance_DH
    _geom_hbond_distance_HA
    _geom_hbond_distance_DA
    _geom_hbond_angle_DHA
    C2 H2B O1 3_657 0.97 2.59 3.5465(16) 167.2
    C8 H8B O1 3_657 0.97 2.58 3.5047(17) 159.0
    C9 H91 O3 4_566 0.97 2.39 3.3156(17) 160.0
    C11 H11B O2 4_566 0.97 2.44 3.0428(16) 120.1
