# Supplementary material for: tert-Butyl N-[N,N-bis­(2-chloro­ethyl)sulfamo­yl]-N-(2-chloro­ethyl)carbamate
Source: Acta Crystallogr Sect E Struct Rep Online. 2009 Sep 26;65(Pt 10):o2543–4. doi: 10.1107/S1600536809038185 (PMC2970185; doi:10.1107/S1600536809038185)
Supplement: Supplementary file 2 [file e-65-o2543-Isup2.hkl]

#
# h,k,l, Fc-squared, Fo-squared, sigma(Fo-squared) and status flag
#
data_I
_shelx_title ' I in space group P 21/c'
_shelx_refln_list_code          4
_shelx_F_calc_maximum      237.79
_exptl_crystal_F_000       800.00
_reflns_d_resolution_high  0.7718
 
loop_
 _symmetry_equiv_pos_as_xyz
 'x, y, z'
 '-x, y+1/2, -z+1/2'
 '-x, -y, -z'
 'x, -y-1/2, z-1/2'
 
_cell_length_a     9.6132
_cell_length_b    17.1282
_cell_length_c    10.6763
_cell_angle_alpha  90.000
_cell_angle_beta   93.868
_cell_angle_gamma  90.000
 
_shelx_F_squared_multiplier     1.000
 
loop_
 _refln_index_h
 _refln_index_k
 _refln_index_l
 _refln_F_squared_calc
 _refln_F_squared_meas
 _refln_F_squared_sigma
 _refln_observed_status
   2   0   0     2028.23     2238.76     45.15 o
   3   0   0    20628.77    20231.16    494.60 o
   4   0   0      367.55      343.74     11.98 o
   5   0   0     3341.81     3638.83    101.43 o
   6   0   0     3738.21     3678.36    141.65 o
   7   0   0      618.29      625.12     18.21 o
   8   0   0      318.03      314.11     24.20 o
   9   0   0       16.70       13.56      4.18 o
  10   0   0     1077.66     1023.96     32.94 o
  11   0   0       22.38       21.68      5.70 o
  12   0   0        5.21        8.73      4.70 o
   1   1   0     5182.32     4545.68    142.67 o
   2   1   0     8133.51     7869.45    113.74 o
   3   1   0    13310.68    13033.16    180.20 o
   4   1   0     4336.83     4293.45     89.84 o
   5   1   0      372.34      375.53      8.60 o
   6   1   0     1222.55     1182.58     23.89 o
   7   1   0      498.61      542.08     12.54 o
   8   1   0       21.82       26.20      3.03 o
   9   1   0      205.83      200.58      7.51 o
  10   1   0       75.87       76.27      5.78 o
  11   1   0      246.81      242.27      9.47 o
  12   1   0      441.34      449.10     14.05 o
   0   2   0      378.54      274.85     11.42 o
   1   2   0     1874.89     1763.46     40.06 o
   2   2   0      170.86      174.47      3.57 o
   3   2   0       61.04       54.79      2.28 o
   4   2   0        0.38        3.04      0.84 o
   5   2   0     2959.24     3200.48     60.43 o
   6   2   0      116.39      113.30      4.56 o
   7   2   0      343.09      350.75     10.44 o
   8   2   0      133.36      121.50      8.23 o
   9   2   0      217.97      205.39      7.61 o
  10   2   0      115.05      120.82      6.32 o
  11   2   0        1.42        6.71      3.01 o
  12   2   0      145.81      152.98      9.68 o
   1   3   0     1078.51     1064.92     18.88 o
   2   3   0        1.67        5.17      0.79 o
   3   3   0     8754.16     8628.48    119.74 o
   4   3   0       25.41       11.30      1.68 o
   5   3   0     1754.94     1701.01     43.63 o
   6   3   0     3216.40     3150.81     60.20 o
   7   3   0       17.21       13.45      2.18 o
   8   3   0       71.85       86.81      6.51 o
   9   3   0      507.65      500.62     14.77 o
  10   3   0      278.10      271.16      9.38 o
  11   3   0      233.05      259.16      9.76 o
  12   3   0      579.28      549.74     16.25 o
   0   4   0    52027.15    45735.87   1413.86 o
   1   4   0      429.13      438.53      7.80 o
   2   4   0     2158.80     2166.09     31.98 o
   3   4   0     4488.94     4248.85     63.25 o
   4   4   0      316.25      310.96      6.41 o
   5   4   0        1.25        4.38      1.67 o
   6   4   0     5858.59     5693.08    137.21 o
   7   4   0      351.53      330.56      9.27 o
   8   4   0        7.89       13.28      2.79 o
   9   4   0      569.11      587.73     16.44 o
  10   4   0      477.04      461.85     13.06 o
  11   4   0        9.55       10.67      3.46 o
  12   4   0      142.48      146.86      7.92 o
   1   5   0      269.74      315.19      7.44 o
   2   5   0     5600.08     5783.44     99.77 o
   3   5   0     1054.46     1048.27     18.37 o
   4   5   0     8238.85     8647.56    153.85 o
   5   5   0        0.27        4.77      2.46 o
   6   5   0      129.71      133.37      4.42 o
   7   5   0      953.59      944.30     19.20 o
   8   5   0      414.84      457.09     11.21 o
   9   5   0      276.97      298.56      9.46 o
  10   5   0        0.64        1.39      2.47 o
  11   5   0       43.72       45.75      4.96 o
  12   5   0       47.06       45.61      6.16 o
   0   6   0      377.89      411.81     14.99 o
   1   6   0        0.09        2.27      0.62 o
   2   6   0     6568.49     6424.40    125.65 o
   3   6   0      272.30      214.43      4.60 o
   4   6   0      745.38      665.96     13.56 o
   5   6   0     4326.87     4375.78     87.33 o
   6   6   0       64.30       68.05      2.90 o
   7   6   0       70.07       78.70      3.54 o
   8   6   0       75.56       64.90      3.59 o
   9   6   0      474.08      484.95     12.96 o
  10   6   0      243.21      234.95     15.25 o
  11   6   0      673.18      700.72     25.57 o
   1   7   0     9218.57     9497.00    184.62 o
   2   7   0        0.04        3.14      1.25 o
   3   7   0      421.59      358.02      9.27 o
   4   7   0      255.93      223.56      7.50 o
   5   7   0     1947.83     1837.90     41.92 o
   6   7   0     1377.28     1316.74     28.90 o
   7   7   0      111.84      111.73      5.17 o
   8   7   0      191.06      225.53      8.40 o
   9   7   0      386.53      423.07     13.91 o
  10   7   0      105.43      105.93      8.46 o
  11   7   0       45.43       53.04      9.86 o
   0   8   0      504.29      615.22     22.06 o
   1   8   0      427.16      333.11      8.09 o
   2   8   0      809.29      889.75     20.75 o
   3   8   0     1871.57     2088.34     38.40 o
   4   8   0      525.52      576.71     18.67 o
   5   8   0     1969.68     1962.72     48.35 o
   6   8   0      969.05      946.91     23.87 o
   7   8   0      705.39      676.60     16.64 o
   8   8   0      574.04      553.66     14.18 o
   9   8   0      271.48      276.44     10.26 o
  10   8   0       35.01       35.78      4.78 o
  11   8   0        8.56        6.71      3.50 o
   1   9   0     4719.60     4958.54     98.23 o
   2   9   0     6540.07     6847.63    145.94 o
   3   9   0        3.38        5.70      0.97 o
   4   9   0      354.51      377.27      8.75 o
   5   9   0       20.37       27.48      2.60 o
   6   9   0     1979.20     1868.37     43.43 o
   7   9   0       35.19       33.30      5.85 o
   8   9   0      415.53      414.60     15.14 o
   9   9   0      823.45      815.06     31.96 o
  10   9   0       83.36       71.15     11.06 o
  11   9   0      440.92      480.04     23.86 o
   0  10   0      436.21      491.48     18.65 o
   1  10   0      227.98      239.62      6.54 o
   2  10   0     5814.08     5784.18    170.88 o
   3  10   0     1440.16     1462.95     29.88 o
   4  10   0      162.43      148.96      6.07 o
   5  10   0     3193.23     3092.80     85.61 o
   6  10   0     1641.86     1669.77     36.63 o
   7  10   0        0.51        6.76      4.35 o
   8  10   0      869.35      818.55     31.19 o
   9  10   0        3.06        6.30      4.85 o
  10  10   0      912.62      931.55     71.27 o
  11  10   0      296.17      277.02     18.59 o
   1  11   0     1223.75     1277.77     31.48 o
   2  11   0       45.92       28.80      2.20 o
   3  11   0      988.12     1013.10     21.47 o
   4  11   0     3122.70     3035.30     59.44 o
   5  11   0     1948.94     1791.04     61.56 o
   6  11   0      194.73      182.28     16.17 o
   7  11   0       62.66       56.74      6.04 o
   8  11   0       31.10       25.64      5.06 o
   9  11   0      670.64      676.27     46.64 o
  10  11   0       24.33       25.23      6.16 o
   0  12   0     1680.72     1759.16     64.88 o
   1  12   0      308.39      282.39      8.93 o
   2  12   0        9.05        8.48      1.48 o
   3  12   0      411.96      436.53     10.75 o
   4  12   0       49.86       53.04      3.79 o
   5  12   0     2740.06     2644.36     70.72 o
   6  12   0      134.55      136.67      8.32 o
   7  12   0      548.56      553.79     24.66 o
   8  12   0      682.63      659.91     27.85 o
   9  12   0       20.44       21.23      6.97 o
  10  12   0      159.48      157.43     11.75 o
   1  13   0       52.20       76.73      3.92 o
   2  13   0        4.09        8.51      1.62 o
   3  13   0       80.60       86.88      7.49 o
   4  13   0        2.21        4.15      2.51 o
   5  13   0        0.20        3.36      3.25 o
   6  13   0      552.93      516.76     18.59 o
   7  13   0        9.75       18.70      4.61 o
   8  13   0     1393.16     1427.99     43.24 o
   9  13   0     1132.80     1175.14     43.08 o
  10  13   0      430.80      430.82     24.71 o
   0  14   0      811.48      803.24     30.16 o
   1  14   0       22.12       18.24      2.23 o
   2  14   0      783.82      731.35     17.49 o
   3  14   0       22.83       18.73      3.25 o
   4  14   0      304.56      283.82     14.25 o
   5  14   0       46.70       49.38      5.45 o
   6  14   0      594.84      603.36     20.87 o
   7  14   0      423.52      446.63     19.56 o
   8  14   0        2.04        0.74      3.81 o
   9  14   0      208.73      227.54     13.40 o
   1  15   0      193.30      176.72     16.26 o
   2  15   0      713.99      667.67     65.02 o
   3  15   0      637.70      692.47     21.71 o
   4  15   0     1122.48     1044.05     30.96 o
   5  15   0        3.48        1.55      2.83 o
   6  15   0      392.80      379.32     15.42 o
   7  15   0       36.69       37.30      5.79 o
   8  15   0      132.91      145.14     11.49 o
   9  15   0      206.85      216.26     13.39 o
   0  16   0       14.45        4.82      6.77 o
   1  16   0      718.88      622.12     62.11 o
   2  16   0      220.09      208.01     18.51 o
   3  16   0       46.01       44.39      4.65 o
   4  16   0      390.57      397.51     14.86 o
   5  16   0      620.25      587.92     20.51 o
   6  16   0      128.98      136.73      8.98 o
   7  16   0      175.21      171.92     10.70 o
   8  16   0      763.44      754.46     29.19 o
   1  17   0     3137.32     2910.55    118.17 o
   2  17   0       36.12       50.80     15.40 o
   3  17   0       44.76       50.75      6.69 o
   4  17   0      143.23      143.01      8.35 o
   5  17   0      347.62      325.33     13.90 o
   6  17   0       22.34       18.38      5.68 o
   7  17   0      370.70      369.77     16.43 o
   0  18   0     1879.33     1744.49    110.55 o
   1  18   0      146.55      182.67     18.97 o
   2  18   0      390.35      423.63     40.55 o
   3  18   0      807.47      747.90     44.75 o
   4  18   0      182.06      177.22     16.21 o
   5  18   0       53.31       47.87      5.90 o
   6  18   0        7.48        3.77      3.68 o
   7  18   0      259.80      263.29     13.79 o
   1  19   0        2.76        5.63      6.42 o
   2  19   0        2.97        0.41      3.88 o
   3  19   0      530.17      528.42     40.75 o
   4  19   0        0.02        0.78      4.85 o
   5  19   0      205.45      210.45     12.36 o
   6  19   0      577.03      597.73     22.22 o
   0  20   0      118.42      102.55     23.19 o
   1  20   0        4.74       10.34      8.03 o
   2  20   0      404.60      414.46     20.24 o
   3  20   0      286.56      299.48     17.03 o
   4  20   0     1287.89     1351.89     52.86 o
   5  20   0      285.64      291.34     18.36 o
   1  21   0     2591.14     2526.22    110.41 o
   2  21   0      169.68      166.87     12.04 o
   3  21   0       74.08       81.97     15.65 o
   4  21   0      160.89      155.35     17.73 o
   0  22   0      510.68      458.69     48.11 o
   1  22   0      521.55      579.52     39.13 o
 -12   1   1       40.65       46.84      5.61 o
 -11   1   1      332.85      319.77     10.94 o
 -10   1   1       98.25      110.62      6.11 o
  -9   1   1     1680.29     1620.48     37.19 o
  -8   1   1       83.80       85.39      5.20 o
  -7   1   1      272.43      253.27      7.99 o
  -6   1   1     1635.08     1565.33     32.77 o
  -5   1   1     1780.89     1849.41     37.47 o
  -4   1   1     1848.21     1857.39     31.25 o
  -3   1   1     3093.52     3088.42     39.58 o
  -2   1   1       11.72       12.24      1.01 o
  -1   1   1     5462.21     5527.98    119.20 o
   1   1   1     5702.79     5479.33    100.06 o
   2   1   1    10352.26    10271.80    147.04 o
   3   1   1     1633.43     1687.76     31.07 o
   4   1   1     1411.15     1220.34     25.01 o
   5   1   1     2561.90     2583.30     46.56 o
   6   1   1     1314.63     1235.81     21.97 o
   7   1   1      659.92      702.34     16.76 o
   8   1   1     2216.46     2083.97     40.58 o
   9   1   1       17.33       16.69      2.80 o
  10   1   1      413.50      403.18     11.99 o
  11   1   1      841.46      885.51     21.58 o
  12   1   1       16.06       21.30      4.01 o
 -12   2   1      276.73      272.46     10.57 o
 -11   2   1       90.71       91.96      6.14 o
 -10   2   1      485.65      491.74     17.61 o
  -9   2   1     2458.83     2427.30     69.75 o
  -8   2   1     2135.06     2109.18     45.93 o
  -7   2   1      363.36      357.70      9.76 o
  -6   2   1     1654.93     1569.86     35.55 o
  -5   2   1     1624.28     1717.65     35.03 o
  -4   2   1     1218.43     1180.37     20.51 o
  -3   2   1      887.54      851.99     12.12 o
  -2   2   1    19987.30    19832.33    270.89 o
  -1   2   1     4421.32     4255.36     62.23 o
   0   2   1     9781.77     9444.52    356.58 o
   1   2   1     3449.90     3578.64     48.01 o
   2   2   1     6573.41     6411.80     90.66 o
   3   2   1    14284.27    14295.71    226.85 o
   4   2   1     5668.98     5334.50     92.04 o
   5   2   1      486.22      384.86     13.05 o
   6   2   1      350.22      309.90      8.47 o
   7   2   1     6574.05     6091.33    106.50 o
   8   2   1     9416.41     8778.30    156.91 o
   9   2   1      159.26      163.01      6.84 o
  10   2   1      755.95      754.34     18.48 o
  11   2   1       77.52       72.84      5.61 o
  12   2   1      335.13      368.11     12.53 o
 -12   3   1       29.12       31.60      6.16 o
 -11   3   1      632.56      642.60     21.63 o
 -10   3   1       52.08       62.50      5.33 o
  -9   3   1       64.78       60.44      4.86 o
  -8   3   1       61.03       70.22      4.93 o
  -7   3   1      228.18      188.91      6.99 o
  -6   3   1      401.05      389.62     10.74 o
  -5   3   1      116.25      160.79      5.46 o
  -4   3   1     2587.54     2596.40     41.45 o
  -3   3   1        9.74       13.68      0.78 o
  -2   3   1     1743.26     1886.60     26.34 o
  -1   3   1     3506.33     3644.24     48.83 o
   0   3   1     1281.94     1330.30     20.12 o
   1   3   1      275.03      366.58      5.64 o
   2   3   1     3068.12     3118.51     64.00 o
   3   3   1       74.44       92.01      2.44 o
   4   3   1    14920.81    15455.07    294.19 o
   5   3   1     4721.81     4547.44     85.10 o
   6   3   1     2008.07     1984.52     39.29 o
   7   3   1     1128.79     1170.22     24.95 o
   8   3   1       59.30       56.43      3.67 o
   9   3   1      465.80      508.58     13.41 o
  10   3   1        3.31        6.18      2.50 o
  11   3   1      712.40      736.46     18.77 o
  12   3   1      177.26      179.47      8.71 o
 -12   4   1      676.67      658.34     17.87 o
 -11   4   1        0.87        2.86      2.70 o
 -10   4   1      698.76      734.56     20.03 o
  -9   4   1      461.80      448.52     13.56 o
  -8   4   1       60.67       53.52      3.85 o
  -7   4   1     3750.31     3619.74     69.22 o
  -6   4   1     1218.10     1158.07     28.67 o
  -5   4   1     4514.68     4533.71     79.11 o
  -4   4   1     6870.80     6633.69    105.20 o
  -3   4   1      187.54      175.85      3.45 o
  -2   4   1     1945.57     2024.70     28.27 o
  -1   4   1       54.85       56.92      1.29 o
   0   4   1        4.02        8.22      0.81 o
   1   4   1        2.46        7.99      0.90 o
   2   4   1    10114.69     9821.82    172.25 o
   3   4   1     5321.52     5565.82     96.46 o
   4   4   1       18.99       21.58      1.72 o
   5   4   1     1744.42     1616.66     34.12 o
   6   4   1      331.55      302.91      8.75 o
   7   4   1      522.29      517.20     12.03 o
   8   4   1       89.51       79.59      4.22 o
   9   4   1        0.72       -1.80      2.06 o
  10   4   1      903.32      932.39     21.69 o
  11   4   1       15.46       12.45      3.30 o
  12   4   1      201.39      216.45     10.10 o
 -12   5   1      115.45      115.44      8.80 o
 -11   5   1       92.21       91.78      6.49 o
 -10   5   1        9.08        9.66      2.55 o
  -9   5   1     1432.72     1372.62     29.63 o
  -8   5   1        0.62       -0.02      1.44 o
  -7   5   1      253.18      281.86      7.53 o
  -6   5   1     1219.67     1201.17     22.90 o
  -5   5   1      717.66      736.18     15.64 o
  -4   5   1     2629.70     2642.22     48.36 o
  -3   5   1       21.27       21.48      1.23 o
  -2   5   1       28.74       39.85      2.01 o
  -1   5   1     4563.10     4740.99     65.53 o
   0   5   1     2737.31     2769.02     49.15 o
   1   5   1       95.75       81.43      1.97 o
   2   5   1      401.27      437.31      8.37 o
   3   5   1       73.26      106.30      2.80 o
   4   5   1      544.69      448.17      9.24 o
   5   5   1      114.82      135.49      4.40 o
   6   5   1       42.29       54.05      2.92 o
   7   5   1      188.22      200.80      7.15 o
   8   5   1     1329.77     1287.37     25.92 o
   9   5   1       68.56       62.53      4.12 o
  10   5   1      831.43      859.79     20.35 o
  11   5   1      846.03      893.60     23.10 o
 -11   6   1      175.81      181.23     10.16 o
 -10   6   1      141.59      140.90      6.13 o
  -9   6   1        4.69        3.54      2.05 o
  -8   6   1      818.62      774.70     16.50 o
  -7   6   1       40.45       39.36      2.66 o
  -6   6   1      105.09      106.67      4.81 o
  -5   6   1      888.10      918.64     20.63 o
  -4   6   1      589.79      560.96     12.66 o
  -3   6   1      848.35      929.67     14.31 o
  -2   6   1       27.95       21.49      1.89 o
  -1   6   1      212.56      269.67      6.16 o
   0   6   1      334.77      469.00     11.97 o
   1   6   1      473.97      474.13     10.70 o
   2   6   1     2405.08     2258.06     53.72 o
   3   6   1       20.02       18.67      1.42 o
   4   6   1     1207.47     1371.24     28.03 o
   5   6   1        2.63        4.37      1.05 o
   6   6   1      563.12      568.84     12.76 o
   7   6   1     1463.99     1424.54     27.32 o
   8   6   1     1147.65     1099.36     22.36 o
   9   6   1      949.68      968.88     22.46 o
  10   6   1       53.27       72.13      7.53 o
  11   6   1       73.55       76.00      5.94 o
 -11   7   1       91.86       97.08     10.97 o
 -10   7   1     1604.49     1537.02     53.79 o
  -9   7   1       68.66       74.69      5.66 o
  -8   7   1       14.62       17.62      2.95 o
  -7   7   1      106.20      102.43      5.09 o
  -6   7   1       35.13       34.98      3.33 o
  -5   7   1        8.37       20.82      1.73 o
  -4   7   1     4175.26     4304.51     83.01 o
  -3   7   1       98.46      127.00      3.42 o
  -2   7   1     3025.51     3195.48     57.49 o
  -1   7   1     8460.50     8415.03    163.69 o
   0   7   1     1463.30     1552.95     36.33 o
   1   7   1     3225.87     3452.88     68.03 o
   2   7   1      538.44      636.60     12.56 o
   3   7   1       21.14       17.93      1.38 o
   4   7   1      161.19      231.59      6.58 o
   5   7   1     3726.41     3710.29     81.59 o
   6   7   1      653.50      666.22     17.95 o
   7   7   1       68.26       46.28      3.19 o
   8   7   1      554.28      551.04     12.46 o
   9   7   1       53.18       51.99      3.47 o
  10   7   1       75.80       77.09      4.18 o
  11   7   1       42.34       57.29      6.45 o
 -11   8   1       31.40       23.45     13.05 o
 -10   8   1      134.51      127.63     11.42 o
  -9   8   1      469.93      410.20     15.88 o
  -8   8   1       50.33       56.34      3.70 o
  -7   8   1     3792.05     3800.20     71.83 o
  -6   8   1     1170.70     1147.45     23.42 o
  -5   8   1      579.52      609.45     14.79 o
  -4   8   1     7890.42     7717.34    136.56 o
  -3   8   1       84.71       97.73      3.01 o
  -2   8   1       26.40       32.03      1.82 o
  -1   8   1       98.57       92.85      7.67 o
   0   8   1     2254.73     2602.45     60.33 o
   1   8   1       10.42       30.64      2.47 o
   2   8   1    10992.64    11160.34    209.69 o
   3   8   1     2472.97     2735.04     56.25 o
   4   8   1      436.47      401.67      8.76 o
   5   8   1      572.41      547.69     13.70 o
   6   8   1      709.51      694.56     29.27 o
   7   8   1      682.25      664.73     18.56 o
   8   8   1       31.06       52.58      5.47 o
   9   8   1        1.19        2.54      1.90 o
  10   8   1     1371.17     1337.38     39.90 o
  11   8   1        4.64        6.56      2.92 o
 -11   9   1       77.32       76.75      4.73 o
 -10   9   1       12.95       12.81      2.42 o
  -9   9   1      538.94      489.99     14.70 o
  -8   9   1     1246.02     1184.53     34.66 o
  -7   9   1      484.28      483.53     14.54 o
  -6   9   1      153.38      132.97      6.60 o
  -5   9   1     1179.56     1174.58     27.18 o
  -4   9   1       12.56       17.07      2.43 o
  -3   9   1      319.91      309.57      9.84 o
  -2   9   1       15.13       18.49      2.49 o
  -1   9   1     4465.47     4736.63     93.74 o
   0   9   1     1953.92     2283.08     64.38 o
   1   9   1      655.81      755.00     16.65 o
   2   9   1      355.87      405.63     12.68 o
   3   9   1     1861.05     1751.92     31.80 o
   4   9   1     2052.72     2010.51     36.52 o
   5   9   1      382.69      412.33     12.71 o
   6   9   1      836.69      780.51     18.94 o
   7   9   1     2266.16     2197.73     51.48 o
   8   9   1        6.01        8.74      4.48 o
   9   9   1      232.68      231.19     19.04 o
  10   9   1      120.11      127.65     11.63 o
  11   9   1       11.26       15.09      4.90 o
 -11  10   1      561.91      486.29     27.61 o
 -10  10   1      174.53      179.48     13.61 o
  -9  10   1      633.77      638.90     26.92 o
  -8  10   1      112.22      116.91     12.98 o
  -7  10   1     2541.84     2380.87     99.73 o
  -6  10   1      680.73      653.59     16.27 o
  -5  10   1     4399.17     4317.66     87.39 o
  -4  10   1     3154.76     3172.36     94.32 o
  -3  10   1      405.39      429.79     13.40 o
  -2  10   1      844.55      770.82     17.31 o
  -1  10   1        0.33        2.35      0.79 o
   0  10   1       12.43       31.57      2.28 o
   1  10   1        8.99       21.25      2.02 o
   2  10   1      745.24      708.35     13.65 o
   3  10   1      582.51      579.55     13.29 o
   4  10   1      262.03      224.93      6.06 o
   5  10   1      325.69      272.83      8.31 o
   6  10   1       10.03        8.84      3.04 o
   7  10   1       17.27       14.92      3.60 o
   8  10   1       32.11       35.47      7.08 o
   9  10   1      620.18      550.77     22.70 o
  10  10   1       52.70       50.23      7.56 o
 -10  11   1     2361.14     2392.66     78.95 o
  -9  11   1       21.71       34.40      7.17 o
  -8  11   1      137.44      137.65     17.21 o
  -7  11   1      227.09      237.49     11.48 o
  -6  11   1       82.69       59.42      5.71 o
  -5  11   1      276.74      256.66     10.59 o
  -4  11   1     6549.74     6341.80    136.79 o
  -3  11   1     1119.90     1097.10     30.05 o
  -2  11   1     1343.56     1305.94     28.01 o
  -1  11   1     2628.35     2481.13     50.40 o
   0  11   1     1038.18     1031.11     25.71 o
   1  11   1     3928.70     4048.32     93.05 o
   2  11   1      880.89      870.78     18.44 o
   3  11   1       89.44       88.18      3.14 o
   4  11   1      626.37      548.57     15.70 o
   5  11   1      911.13      888.56     35.88 o
   6  11   1       44.38       52.24      6.10 o
   7  11   1      249.71      255.25     12.11 o
   8  11   1     1097.87     1042.24     33.24 o
   9  11   1       32.59       35.26      6.36 o
  10  11   1       10.66        8.71      4.83 o
 -10  12   1      331.82      344.37     19.34 o
  -9  12   1       13.61        9.07      4.40 o
  -8  12   1      358.69      343.57     15.22 o
  -7  12   1     1051.07      961.22     38.54 o
  -6  12   1        2.25        2.95      2.80 o
  -5  12   1        0.03        1.92      2.60 o
  -4  12   1     1891.60     1857.01     45.65 o
  -3  12   1      186.30      185.64      6.60 o
  -2  12   1      454.71      479.50     11.92 o
  -1  12   1      650.89      660.16     17.66 o
   0  12   1      908.49      942.49     24.95 o
   1  12   1       52.23       58.46      6.29 o
   2  12   1     2689.57     2745.49     53.75 o
   3  12   1        0.65        4.56      1.60 o
   4  12   1        7.57        9.29      3.70 o
   5  12   1      390.22      379.17     14.32 o
   6  12   1      806.20      799.96     51.19 o
   7  12   1       52.15       30.71      9.96 o
   8  12   1      369.22      418.76     17.38 o
   9  12   1       20.77       19.81      5.44 o
  10  12   1      189.99      184.28     16.44 o
 -10  13   1      137.96      117.86     10.45 o
  -9  13   1       61.48       47.12      9.44 o
  -8  13   1      425.27      432.91     19.50 o
  -7  13   1      654.88      604.61     21.61 o
  -6  13   1      215.31      225.27     10.84 o
  -5  13   1     2866.21     2770.16     73.97 o
  -4  13   1     2047.94     1995.09     54.03 o
  -3  13   1      433.98      439.22     12.31 o
  -2  13   1       12.09        9.19      1.59 o
  -1  13   1       95.62       98.75      4.50 o
   0  13   1      317.47      332.38     11.20 o
   1  13   1     1358.00     1262.58     31.72 o
   2  13   1       26.06       30.43      2.89 o
   3  13   1     4603.10     4563.84     88.71 o
   4  13   1     2770.18     2631.56     69.87 o
   5  13   1       20.93       28.90      4.18 o
   6  13   1      565.44      575.37     20.30 o
   7  13   1      821.31      757.72     25.58 o
   8  13   1      568.96      598.33     37.73 o
   9  13   1       16.86       18.57      5.47 o
  -9  14   1      617.42      635.35     24.25 o
  -8  14   1      169.46      184.23     18.75 o
  -7  14   1     1828.37     1814.25     63.46 o
  -6  14   1      242.16      275.58     20.02 o
  -5  14   1     1830.73     1793.86     49.85 o
  -4  14   1     1177.95     1167.13     33.80 o
  -3  14   1      744.39      689.52     27.49 o
  -2  14   1     1336.47     1382.90     34.38 o
  -1  14   1       88.29       90.74      4.37 o
   0  14   1     3251.24     3232.36     76.08 o
   1  14   1      893.04      956.23     25.06 o
   2  14   1     2213.97     2228.30     60.13 o
   3  14   1     2333.47     2293.21     61.27 o
   4  14   1     1616.90     1548.49     43.46 o
   5  14   1      343.25      365.07     14.35 o
   6  14   1        1.22        2.49      3.16 o
   7  14   1       31.44       35.51      5.89 o
   8  14   1       22.92       19.21      5.06 o
   9  14   1       36.75       34.84      6.40 o
  -9  15   1      731.30      739.25     27.32 o
  -8  15   1      508.22      577.97     22.24 o
  -7  15   1      209.56      219.02     12.71 o
  -6  15   1      214.40      219.76     11.17 o
  -5  15   1        0.81        3.75      3.01 o
  -4  15   1      568.88      532.42     18.19 o
  -3  15   1     2360.56     2324.47    103.58 o
  -2  15   1      623.74      582.79     32.30 o
  -1  15   1     2735.77     2567.70     74.13 o
   0  15   1     2058.94     2037.18     59.85 o
   1  15   1      259.24      266.97     19.83 o
   2  15   1      677.80      605.73     35.79 o
   3  15   1      215.89      212.73      9.45 o
   4  15   1       22.22       27.55      4.94 o
   5  15   1       34.84       29.03      4.63 o
   6  15   1      355.66      325.16     19.80 o
   7  15   1     1039.79     1086.41     34.56 o
   8  15   1        7.18        6.24      7.41 o
   9  15   1      237.65      240.34     14.06 o
  -8  16   1      357.90      368.60     34.93 o
  -7  16   1       18.50       17.52      4.76 o
  -6  16   1      136.90      131.64      8.85 o
  -5  16   1       41.80       33.16      4.93 o
  -4  16   1       38.32       31.76      4.41 o
  -3  16   1       11.19        7.54      3.78 o
  -2  16   1       24.32       12.22      6.11 o
  -1  16   1       10.36       38.59     12.16 o
   0  16   1      181.64      223.75     18.98 o
   1  16   1      317.77      332.86     24.62 o
   2  16   1       98.62      112.91      8.25 o
   3  16   1        8.72       16.98      8.20 o
   4  16   1       25.72       24.85      4.56 o
   5  16   1        6.97       15.57      3.94 o
   6  16   1      265.88      275.29     13.12 o
   7  16   1      487.34      491.15     19.38 o
   8  16   1       96.44       88.08      8.89 o
  -7  17   1       15.65       14.15      4.70 o
  -6  17   1      574.04      605.36     21.79 o
  -5  17   1      531.79      528.10     22.71 o
  -4  17   1     1022.11     1043.55     31.62 o
  -3  17   1     1093.03     1143.54     77.79 o
  -2  17   1      832.11      777.81     41.62 o
  -1  17   1     1364.68     1350.69     62.56 o
   0  17   1      154.72      170.69     17.64 o
   1  17   1     2274.81     2284.95     95.99 o
   2  17   1      527.01      483.26     26.41 o
   3  17   1        6.44        6.80      4.06 o
   4  17   1       79.43       87.29      6.63 o
   5  17   1       77.32       78.05      6.82 o
   6  17   1       56.60       52.98      6.41 o
   7  17   1      157.42      154.89     10.60 o
  -7  18   1       37.58       24.46      5.47 o
  -6  18   1     1256.66     1332.67     40.56 o
  -5  18   1      988.31     1047.76     32.51 o
  -4  18   1        0.08        3.12      3.31 o
  -3  18   1       39.82       43.22      6.78 o
  -2  18   1      364.87      334.64     34.95 o
  -1  18   1       18.62       23.25     10.50 o
   0  18   1     2517.59     2391.24    140.36 o
   1  18   1     1108.06     1129.12     55.76 o
   2  18   1      614.31      580.19     24.64 o
   3  18   1      719.10      745.33     31.17 o
   4  18   1     2517.91     2430.11     86.01 o
   5  18   1      605.36      592.15     22.59 o
   6  18   1      168.56      166.50     10.56 o
   7  18   1        2.72        6.68      4.41 o
  -6  19   1       39.94       34.23      5.81 o
  -5  19   1        7.30       11.32      4.12 o
  -4  19   1       23.51       32.33      6.97 o
  -3  19   1     3009.70     3009.92    104.99 o
  -2  19   1      547.33      569.64     49.74 o
  -1  19   1        1.20       -1.56      5.27 o
   0  19   1      447.73      481.78     32.11 o
   1  19   1      631.59      663.47     42.67 o
   2  19   1      280.38      286.13     19.65 o
   3  19   1      982.90      951.94     38.27 o
   4  19   1      389.37      402.58     20.75 o
   5  19   1        9.19       14.32      4.39 o
   6  19   1      247.09      245.22     13.10 o
  -5  20   1        0.34        5.06      3.91 o
  -4  20   1       92.66       76.50      9.36 o
  -3  20   1      106.98       96.19      9.78 o
  -2  20   1        1.76       16.53     12.21 o
  -1  20   1        6.68        2.11      7.93 o
   0  20   1      406.94      379.04     28.77 o
   1  20   1      307.25      303.58     49.63 o
   2  20   1      485.44      475.23     22.06 o
   3  20   1        1.20        5.02      4.69 o
   4  20   1       91.75       88.36      9.46 o
   5  20   1       53.93       51.76      8.47 o
  -3  21   1      511.68      520.36     25.42 o
  -2  21   1      442.74      455.95     46.77 o
  -1  21   1     1146.25     1090.84     81.16 o
   0  21   1      592.57      633.55     54.60 o
   1  21   1     1637.23     1583.46     76.33 o
   2  21   1      549.40      512.52     50.80 o
   3  21   1       43.25       39.32     17.14 o
  -1  22   1      202.29      209.33     23.91 o
   0  22   1      903.11      960.03     54.65 o
   1  22   1      920.90      864.90     72.70 o
 -12   0   2     1307.46     1402.16     44.90 o
 -11   0   2     2769.00     2654.80     75.24 o
 -10   0   2      492.98      469.11     23.94 o
  -9   0   2      759.12      713.09     33.18 o
  -8   0   2      161.36      175.03     11.60 o
  -7   0   2     1910.48     1805.71     53.38 o
  -6   0   2      195.68      214.18     12.39 o
  -5   0   2     3480.72     3297.73     77.62 o
  -4   0   2      586.46      694.23     18.26 o
  -3   0   2      464.92      601.33     13.56 o
  -2   0   2    35989.62    33444.28    659.88 o
  -1   0   2    16556.49    16155.52    392.82 o
   0   0   2     4014.82     4359.81     78.21 o
   1   0   2      135.47      145.04      3.55 o
   2   0   2    10759.91    10825.06    229.16 o
   3   0   2       17.33       15.30      1.94 o
   4   0   2     8368.39     7594.42    184.56 o
   5   0   2      756.62      916.66     23.53 o
   6   0   2      696.21      681.23     18.82 o
   7   0   2      345.04      367.60     13.87 o
   8   0   2     2948.43     2953.29    159.23 o
   9   0   2       51.40       51.29      6.10 o
  10   0   2     1663.90     1612.52     47.50 o
  11   0   2     1535.15     1566.79     47.69 o
  12   0   2      593.85      624.39     24.86 o
 -12   1   2       62.63       77.55      6.21 o
 -11   1   2      470.03      460.09     13.76 o
 -10   1   2      128.88      117.67     10.17 o
  -9   1   2     1123.02     1115.99     35.74 o
  -8   1   2     2698.27     2561.56     63.06 o
  -7   1   2      880.34      922.48     22.81 o
  -6   1   2     1233.23     1225.00     22.30 o
  -5   1   2      126.36      111.12      3.65 o
  -4   1   2        2.51        7.59      1.17 o
  -3   1   2      562.85      548.36      9.43 o
  -2   1   2      982.46      961.21     15.16 o
  -1   1   2     4178.04     4276.45     68.39 o
   0   1   2      567.62      594.88      9.35 o
   1   1   2    19132.64    18251.59    213.14 o
   2   1   2     8357.32     8427.13    118.86 o
   3   1   2      358.73      403.04      8.07 o
   4   1   2      639.88      634.58     12.37 o
   5   1   2      221.49      239.76      6.79 o
   6   1   2      338.92      330.34      8.07 o
   7   1   2     6953.55     6580.02    158.76 o
   8   1   2       21.21       11.53      2.52 o
   9   1   2      395.09      390.92     11.27 o
  10   1   2       68.56       62.10      4.93 o
  11   1   2      135.50      130.71      9.42 o
  12   1   2        4.62        2.79      3.06 o
 -12   2   2       16.32       16.09      4.92 o
 -11   2   2      162.00      174.53      8.97 o
 -10   2   2      288.52      304.92     11.10 o
  -9   2   2      752.05      753.98     19.84 o
  -8   2   2        1.27        6.86      2.58 o
  -7   2   2       98.80      101.58      5.24 o
  -6   2   2        8.32       22.32      2.91 o
  -5   2   2       34.95       50.73      2.66 o
  -4   2   2      179.03      148.96      4.21 o
  -3   2   2     2687.92     2844.15     43.27 o
  -2   2   2        3.66        7.81      0.72 o
  -1   2   2      374.55      389.71      7.07 o
   0   2   2        9.82       10.83      1.60 o
   1   2   2      301.08      255.03      6.69 o
   2   2   2      364.54      406.15      6.48 o
   3   2   2    13718.52    13700.33    237.70 o
   4   2   2        4.71        6.87      1.08 o
   5   2   2      160.57      178.70      7.11 o
   6   2   2        3.29        2.77      1.24 o
   7   2   2      406.61      378.57      8.87 o
   8   2   2      493.55      466.96     18.29 o
   9   2   2      546.63      545.98     14.13 o
  10   2   2      193.76      206.51      8.16 o
  11   2   2        6.35        2.80      2.78 o
  12   2   2        0.06        2.00      3.08 o
 -12   3   2       69.80       73.58      7.82 o
 -11   3   2      743.17      789.76     21.94 o
 -10   3   2        0.15        4.38      2.60 o
  -9   3   2     1558.06     1498.57     34.49 o
  -8   3   2     5464.58     5370.83    109.85 o
  -7   3   2      489.71      472.20     14.81 o
  -6   3   2      841.55      754.26     18.20 o
  -5   3   2      879.41      819.75     20.34 o
  -4   3   2       36.93       41.84      2.06 o
  -3   3   2      830.05      794.76     14.38 o
  -2   3   2     9783.81    10305.27    156.61 o
  -1   3   2     7999.48     8200.94    119.06 o
   0   3   2     3026.49     3033.98     44.50 o
   1   3   2    13850.28    13847.71    190.62 o
   2   3   2      248.24      250.93      4.31 o
   3   3   2     3294.84     3271.69     52.41 o
   4   3   2     7743.36     7922.02    123.12 o
   5   3   2        1.02        8.45      1.25 o
   6   3   2     4784.70     4959.20     80.38 o
   7   3   2      754.33      754.72     18.65 o
   8   3   2       12.09        7.32      2.06 o
   9   3   2      494.10      475.29     12.86 o
  10   3   2       99.78      105.40      6.03 o
  11   3   2      266.22      269.25     10.00 o
  12   3   2        0.34        1.00      3.15 o
 -12   4   2      978.37      994.83     30.83 o
 -11   4   2     1009.46     1055.02     27.14 o
 -10   4   2      138.24      162.99      7.97 o
  -9   4   2      705.63      660.42     17.75 o
  -8   4   2        5.12        4.99      2.14 o
  -7   4   2      343.17      351.99      9.86 o
  -6   4   2      893.79      859.75     18.52 o
  -5   4   2     7517.39     7290.45    124.08 o
  -4   4   2      232.39      212.48      5.21 o
  -3   4   2      305.38      313.15      7.08 o
  -2   4   2    10261.32    10528.82    152.83 o
  -1   4   2      208.08      224.75      3.81 o
   0   4   2     1039.69      941.90     14.26 o
   1   4   2     1065.56     1121.71     16.60 o
   2   4   2      205.46      240.45      4.36 o
   3   4   2       81.13       81.27      2.29 o
   4   4   2     1453.31     1377.31     35.86 o
   5   4   2      937.39      950.96     17.10 o
   6   4   2      153.17      160.26      4.72 o
   7   4   2      231.83      234.14      6.38 o
   8   4   2        0.67        5.72      1.78 o
   9   4   2      160.02      165.92      6.92 o
  10   4   2     1336.58     1308.33     28.22 o
  11   4   2      547.22      551.42     16.55 o
 -12   5   2      207.90      219.78     14.74 o
 -11   5   2       83.74       70.82      5.38 o
 -10   5   2        0.07        2.24      2.07 o
  -9   5   2      596.89      567.09     14.49 o
  -8   5   2      234.19      220.41      7.18 o
  -7   5   2       73.56       71.05      3.39 o
  -6   5   2      176.80      158.10      5.64 o
  -5   5   2      723.71      742.40     14.45 o
  -4   5   2      660.71      583.87     10.53 o
  -3   5   2     4638.70     4529.25     66.32 o
  -2   5   2      617.01      598.56      9.27 o
  -1   5   2     1842.08     2150.00     30.06 o
   0   5   2       26.07       15.13      1.00 o
   1   5   2       13.02       15.90      0.83 o
   2   5   2      240.59      238.94      5.33 o
   3   5   2      634.14      590.24     10.30 o
   4   5   2     5169.89     5337.29     92.37 o
   5   5   2       51.60       42.90      2.45 o
   6   5   2      415.55      413.73     14.66 o
   7   5   2     4354.61     4268.87     69.14 o
   8   5   2      817.32      805.07     21.01 o
   9   5   2       90.05       97.93      5.46 o
  10   5   2        1.70        6.01      5.01 o
  11   5   2        7.90        6.93      3.42 o
 -11   6   2       78.89       88.92     10.66 o
 -10   6   2       38.80       43.47      5.36 o
  -9   6   2     2031.15     1931.94     47.20 o
  -8   6   2      509.37      514.12     14.31 o
  -7   6   2        2.23        4.40      1.93 o
  -6   6   2       69.33       69.06      3.95 o
  -5   6   2      169.32      144.35      4.41 o
  -4   6   2      181.35      158.95      3.73 o
  -3   6   2     1441.84     1514.48     24.67 o
  -2   6   2      669.68      679.37     10.95 o
  -1   6   2      141.44      189.33      4.03 o
   0   6   2    11512.11    11330.66    198.34 o
   1   6   2     4828.26     4953.88     76.54 o
   2   6   2     2121.94     2133.77     38.66 o
   3   6   2    10914.55    11212.38    171.45 o
   4   6   2      177.18      179.24      4.83 o
   5   6   2     1328.83     1254.01     26.99 o
   6   6   2      138.51      141.30      4.59 o
   7   6   2     1110.07     1118.32     26.90 o
   8   6   2     1620.34     1586.11     28.41 o
   9   6   2     1220.72     1166.75     23.23 o
  10   6   2      580.51      648.71     17.65 o
  11   6   2       42.28       54.42      5.38 o
 -11   7   2      330.26      345.44     19.38 o
 -10   7   2     1667.56     1624.29     56.39 o
  -9   7   2      669.18      683.44     31.38 o
  -8   7   2     2287.01     2206.38     47.58 o
  -7   7   2     2591.91     2467.92     52.17 o
  -6   7   2     1446.86     1388.93     28.01 o
  -5   7   2      362.66      389.46      8.61 o
  -4   7   2      104.22       99.42      2.74 o
  -3   7   2     2484.54     2570.56     44.94 o
  -2   7   2       15.70       13.76      1.17 o
  -1   7   2      720.91      735.82     15.00 o
   0   7   2      763.12      755.23     15.15 o
   1   7   2      703.19      722.94     12.18 o
   2   7   2      916.30     1099.32     21.02 o
   3   7   2     4905.31     5140.57    112.17 o
   4   7   2     1259.93     1282.77     32.94 o
   5   7   2      265.65      264.16      7.77 o
   6   7   2      745.28      795.21     19.76 o
   7   7   2       99.40      101.07      4.59 o
   8   7   2      464.11      463.15     11.70 o
   9   7   2       86.05       92.50      4.35 o
  10   7   2       36.06       38.44      3.33 o
  11   7   2      433.85      430.44     13.30 o
 -11   8   2      470.05      473.79     23.81 o
 -10   8   2      457.07      449.66     22.00 o
  -9   8   2       23.02       19.36      6.61 o
  -8   8   2      255.79      269.67      8.66 o
  -7   8   2     1147.02     1145.94     24.11 o
  -6   8   2     1630.40     1558.96     43.28 o
  -5   8   2      712.38      758.63     15.90 o
  -4   8   2     1001.23      999.85     28.21 o
  -3   8   2     3054.50     3213.58     75.93 o
  -2   8   2      179.73      187.55      4.35 o
  -1   8   2       52.85       96.73      3.29 o
   0   8   2      348.45      349.16      7.93 o
   1   8   2       20.78       42.06      2.44 o
   2   8   2       44.94       42.57      3.45 o
   3   8   2     4176.83     4416.54     92.18 o
   4   8   2      192.78      207.98      7.01 o
   5   8   2      691.76      697.02     16.79 o
   6   8   2      140.43      129.56      6.89 o
   7   8   2        0.43        1.16      3.53 o
   8   8   2      148.41      155.75      6.88 o
   9   8   2      573.32      578.64     15.20 o
  10   8   2       36.76       32.04      6.89 o
  11   8   2        9.74        8.89      4.83 o
 -11   9   2      140.38      140.90      8.95 o
 -10   9   2      134.80      123.90      6.61 o
  -9   9   2     1153.30     1087.93     28.84 o
  -8   9   2       45.66       55.54      6.55 o
  -7   9   2      298.84      310.78      9.35 o
  -6   9   2       52.47       53.91      3.78 o
  -5   9   2        0.17        4.60      1.45 o
  -4   9   2      488.62      497.17     16.71 o
  -3   9   2     1392.28     1413.13     26.69 o
  -2   9   2     1113.54     1093.93     18.38 o
  -1   9   2     2823.86     3194.38     59.35 o
   0   9   2       54.85       89.97      4.14 o
   1   9   2      120.16      182.27      4.50 o
   2   9   2      853.53      943.91     16.59 o
   3   9   2     2445.29     2516.95     46.53 o
   4   9   2     4283.52     4247.23     95.48 o
   5   9   2        1.40        2.33      1.79 o
   6   9   2     2447.03     2421.96     55.50 o
   7   9   2      314.50      335.35     15.38 o
   8   9   2     1533.67     1493.25     37.45 o
   9   9   2      263.27      265.57     12.14 o
  10   9   2      595.21      600.02     34.64 o
  11   9   2      117.48      120.11      9.72 o
 -11  10   2      322.21      285.02     18.88 o
 -10  10   2       46.21       50.50      8.49 o
  -9  10   2      924.28      879.98     34.10 o
  -8  10   2     1159.47     1087.56     38.96 o
  -7  10   2     1098.72     1107.28     46.16 o
  -6  10   2      459.96      474.55     17.79 o
  -5  10   2      108.36      104.29      4.68 o
  -4  10   2     1374.39     1385.92     45.06 o
  -3  10   2     3431.51     3507.86     70.32 o
  -2  10   2      556.96      635.20     11.95 o
  -1  10   2      159.26      170.49      8.04 o
   0  10   2     1589.48     1452.65     70.22 o
   1  10   2     2677.53     2737.93     73.22 o
   2  10   2        1.82        6.33      1.33 o
   3  10   2      820.05      914.17     19.69 o
   4  10   2     1242.92     1363.40     29.64 o
   5  10   2      532.16      589.54     20.98 o
   6  10   2      817.82      806.76     25.28 o
   7  10   2      463.54      476.80     14.91 o
   8  10   2      867.02      778.81     31.87 o
   9  10   2      565.55      564.12     17.97 o
  10  10   2      708.96      749.97     22.78 o
 -10  11   2      489.60      466.19     19.82 o
  -9  11   2      123.70      140.38     12.78 o
  -8  11   2       14.65        9.15      3.91 o
  -7  11   2      798.32      765.46     37.55 o
  -6  11   2      512.54      510.51     18.01 o
  -5  11   2      170.47      167.35      6.41 o
  -4  11   2     2815.86     2785.78     57.35 o
  -3  11   2       67.03       64.72      3.61 o
  -2  11   2      235.66      220.43      5.73 o
  -1  11   2     1676.55     1653.34     39.61 o
   0  11   2      501.31      474.57     33.55 o
   1  11   2     2456.54     2520.08     59.41 o
   2  11   2       92.73      117.01     10.30 o
   3  11   2      427.99      415.23     10.24 o
   4  11   2      617.15      644.38     14.07 o
   5  11   2        0.09        0.17      1.77 o
   6  11   2      772.87      782.55     21.07 o
   7  11   2      152.64      173.90     19.06 o
   8  11   2       15.03       10.82      4.24 o
   9  11   2     1517.86     1575.56     47.75 o
  10  11   2        2.40       10.13      4.40 o
 -10  12   2      164.34      189.49     14.84 o
  -9  12   2        1.18        0.47      3.55 o
  -8  12   2       15.71       18.52      7.39 o
  -7  12   2      231.41      230.00     11.47 o
  -6  12   2      651.61      608.86     31.05 o
  -5  12   2      276.85      277.02     11.52 o
  -4  12   2     3311.97     3311.96     76.93 o
  -3  12   2       28.09       21.92      2.57 o
  -2  12   2     3327.62     3228.06     65.19 o
  -1  12   2        6.82        5.61      4.48 o
   0  12   2     1312.17     1299.23     32.46 o
   1  12   2      342.70      336.98      7.57 o
   2  12   2      451.13      443.67      9.45 o
   3  12   2     6354.84     6049.55    130.84 o
   4  12   2      416.54      425.10     16.05 o
   5  12   2       79.05       62.25      7.59 o
   6  12   2      808.54      752.55     24.56 o
   7  12   2        9.20       11.99      5.46 o
   8  12   2        3.12        3.25      4.62 o
   9  12   2      993.87     1027.29     34.16 o
  10  12   2      880.40      908.03     31.97 o
 -10  13   2       55.70       57.35      8.11 o
  -9  13   2      110.90      123.46     15.03 o
  -8  13   2      105.89      110.60      9.03 o
  -7  13   2      107.58       99.42      7.81 o
  -6  13   2      176.08      158.07      8.85 o
  -5  13   2      427.69      420.73     15.50 o
  -4  13   2      286.31      271.72     20.47 o
  -3  13   2     2834.69     2820.48     76.17 o
  -2  13   2     2466.08     2476.03     51.04 o
  -1  13   2      620.64      614.71     21.78 o
   0  13   2      175.69      179.71     11.14 o
   1  13   2      641.55      622.23     14.66 o
   2  13   2      181.59      179.99      9.18 o
   3  13   2      498.39      465.39     13.19 o
   4  13   2     1961.19     1937.76     52.87 o
   5  13   2       18.85       24.56      4.54 o
   6  13   2     1064.70     1072.17     32.82 o
   7  13   2      576.24      610.84     25.03 o
   8  13   2     1461.13     1465.67     47.77 o
   9  13   2      520.36      509.90     30.98 o
  -9  14   2      338.40      325.76     15.96 o
  -8  14   2       69.16       75.08      7.74 o
  -7  14   2       41.54       41.14      6.00 o
  -6  14   2      137.26      142.85     12.38 o
  -5  14   2        6.01        8.42      3.26 o
  -4  14   2       34.99       27.28      4.15 o
  -3  14   2      195.29      162.60     10.07 o
  -2  14   2      530.93      501.61     14.38 o
  -1  14   2      527.14      514.45     28.91 o
   0  14   2     2342.27     2222.82     65.42 o
   1  14   2       14.95       12.53      1.75 o
   2  14   2        4.99        3.15      1.83 o
   3  14   2     1012.32      932.35     35.10 o
   4  14   2      266.23      300.10     12.26 o
   5  14   2       69.18       73.74      6.22 o
   6  14   2      211.41      197.91     10.70 o
   7  14   2       19.00       23.63      5.10 o
   8  14   2       20.86       21.38      7.14 o
   9  14   2       18.69       16.96      7.63 o
  -9  15   2       88.92      108.56      9.94 o
  -8  15   2      512.23      597.85     23.20 o
  -7  15   2        6.76        8.94      4.02 o
  -6  15   2      235.58      229.54     14.42 o
  -5  15   2      197.71      198.90     16.55 o
  -4  15   2      732.77      760.85     24.03 o
  -3  15   2       24.01       27.93      8.37 o
  -2  15   2      256.30      201.25     17.62 o
  -1  15   2      856.02      890.50     43.72 o
   0  15   2      379.88      382.63     24.54 o
   1  15   2      897.70      982.89     44.33 o
   2  15   2      337.75      319.55     15.23 o
   3  15   2       29.22       22.38      4.55 o
   4  15   2     1425.72     1438.37     41.33 o
   5  15   2      261.67      237.50     22.19 o
   6  15   2     1878.31     1859.14     52.73 o
   7  15   2        3.66        8.57      4.33 o
   8  15   2       36.20       30.40      6.25 o
  -8  16   2      569.10      538.92     21.30 o
  -7  16   2      246.38      247.41     12.62 o
  -6  16   2       81.85       84.91      7.30 o
  -5  16   2      498.22      490.22     17.81 o
  -4  16   2      155.43      165.43      8.72 o
  -3  16   2       31.95       17.58      4.93 o
  -2  16   2     1537.34     1567.46     91.93 o
  -1  16   2      629.45      732.22     38.88 o
   0  16   2     1323.45     1288.95     59.24 o
   1  16   2      175.70      178.03      8.69 o
   2  16   2     1954.94     1921.07    118.40 o
   3  16   2     3661.14     3594.50    121.44 o
   4  16   2        0.53        9.31      3.44 o
   5  16   2      160.15      134.05      8.55 o
   6  16   2      474.54      437.27     17.54 o
   7  16   2      318.30      330.39     15.39 o
   8  16   2     1177.03     1237.01     39.77 o
  -7  17   2        0.53        2.27      3.84 o
  -6  17   2       32.75       35.35      5.45 o
  -5  17   2      749.49      724.75     24.18 o
  -4  17   2     1090.68     1106.07     33.02 o
  -3  17   2      187.52      212.31     12.73 o
  -2  17   2       45.43       30.58      8.82 o
  -1  17   2     2252.02     2147.65     91.12 o
   0  17   2      883.19      882.21     45.46 o
   1  17   2      213.32      199.54      9.66 o
   2  17   2       19.06        5.65      3.59 o
   3  17   2       61.22       56.58      6.86 o
   4  17   2      186.05      217.51     15.17 o
   5  17   2     1448.26     1538.76     45.19 o
   6  17   2      921.91      913.59     30.16 o
   7  17   2      703.32      742.85     26.43 o
  -7  18   2      558.79      584.67     22.22 o
  -6  18   2       81.65       87.21      7.78 o
  -5  18   2       95.10      106.61      7.84 o
  -4  18   2      353.31      338.73     13.84 o
  -3  18   2       22.54       22.74     12.04 o
  -2  18   2      372.05      341.08     34.72 o
  -1  18   2       62.19       53.64     11.60 o
   0  18   2        0.16       -4.35      5.04 o
   1  18   2      272.12      260.86     11.81 o
   2  18   2      278.90      265.53     18.73 o
   3  18   2        0.78        2.39      3.94 o
   4  18   2      234.19      282.58     52.65 o
   5  18   2      270.03      264.19     12.77 o
   6  18   2       91.28       92.09      8.26 o
  -6  19   2       54.53       43.92      6.13 o
  -5  19   2      241.41      223.42     11.53 o
  -4  19   2       63.36       81.25      8.65 o
  -3  19   2      250.16      268.50     33.21 o
  -2  19   2       81.58       90.67     20.61 o
  -1  19   2      191.55      183.51     21.56 o
   0  19   2      104.91      123.30     16.77 o
   1  19   2       75.77       63.28     12.81 o
   2  19   2        1.31        0.16      3.35 o
   3  19   2       11.66       10.75      4.73 o
   4  19   2      117.26      128.11     10.94 o
   5  19   2      439.65      445.77     29.82 o
   6  19   2      360.28      343.09     16.27 o
  -5  20   2      284.04      253.71     17.61 o
  -4  20   2        0.34        4.55      5.08 o
  -3  20   2       41.80       39.66     15.57 o
  -2  20   2      664.44      665.64     56.34 o
  -1  20   2     1020.66     1092.87     65.86 o
   0  20   2        6.72       10.35      8.07 o
   1  20   2       65.47       48.07     12.14 o
   2  20   2     2283.87     2450.17    151.95 o
   3  20   2     1055.38     1021.61     40.87 o
   4  20   2      143.83      144.18     20.30 o
  -3  21   2      479.72      516.18     25.70 o
  -2  21   2        0.89       -1.17      9.08 o
  -1  21   2     1352.58     1409.90     70.00 o
   0  21   2      176.63      164.39     21.19 o
   1  21   2       29.71       26.44     15.85 o
   2  21   2       42.93       32.32     15.62 o
   3  21   2      282.39      242.51     36.63 o
 -12   1   3      134.74      156.34      9.51 o
 -11   1   3      223.25      220.99     10.02 o
 -10   1   3      211.61      222.64     11.36 o
  -9   1   3       18.56       23.54      3.86 o
  -8   1   3       90.03       86.79      7.67 o
  -7   1   3      384.25      400.39     10.01 o
  -6   1   3      887.06      902.86     18.17 o
  -5   1   3      126.59      144.31      4.81 o
  -4   1   3     6790.94     6844.56    110.35 o
  -3   1   3     6664.17     6801.80    109.48 o
  -2   1   3      657.26      688.13     12.26 o
  -1   1   3    56545.30    52139.69    893.26 o
   0   1   3    10440.95    10595.36    154.02 o
   1   1   3      130.28      111.38      3.30 o
   2   1   3     1693.51     1673.51     27.17 o
   3   1   3       52.03       48.98      2.41 o
   4   1   3     7700.16     8042.85    127.17 o
   5   1   3      804.74      802.64     14.94 o
   6   1   3     2421.73     2278.40     38.34 o
   7   1   3      677.75      695.06     21.74 o
   8   1   3      154.31      143.82      6.12 o
   9   1   3      740.47      743.62     21.93 o
  10   1   3     1610.70     1622.94     34.02 o
  11   1   3      284.51      291.53     10.56 o
 -12   2   3        2.13        0.99      3.07 o
 -11   2   3       54.55       49.54      5.42 o
 -10   2   3      244.53      280.77     10.68 o
  -9   2   3      510.98      514.49     19.36 o
  -8   2   3      142.89      149.53     11.56 o
  -7   2   3     4351.82     4241.18     74.33 o
  -6   2   3      128.48      126.76      4.56 o
  -5   2   3       25.64       29.70      2.20 o
  -4   2   3    11156.45    10812.45    182.84 o
  -3   2   3      159.61      214.91      5.69 o
  -2   2   3     2964.55     2955.64     44.62 o
  -1   2   3        0.58        0.71      0.68 o
   0   2   3    10215.57    10654.25    161.65 o
   1   2   3     1198.53     1261.06     17.93 o
   2   2   3     8610.17     8332.19    117.22 o
   3   2   3     7686.49     7539.23    114.30 o
   4   2   3       52.13       52.16      2.49 o
   5   2   3     4582.62     4550.01     73.21 o
   6   2   3     3337.64     3275.15     53.80 o
   7   2   3     1190.03     1175.56     22.81 o
   8   2   3        0.56        2.85      1.97 o
   9   2   3      422.20      454.32     12.49 o
  10   2   3      210.26      221.00      8.56 o
  11   2   3      680.30      680.47     17.81 o
 -12   3   3      304.66      332.33     22.48 o
 -11   3   3       29.28       23.25      4.01 o
 -10   3   3      120.02      129.65      7.96 o
  -9   3   3       28.27       26.69      4.07 o
  -8   3   3      108.46      104.86      6.40 o
  -7   3   3      394.42      357.46      9.21 o
  -6   3   3     1320.04     1278.68     24.43 o
  -5   3   3      543.67      519.88     11.13 o
  -4   3   3     3973.42     4010.62     68.83 o
  -3   3   3      918.38     1056.94     20.57 o
  -2   3   3      895.32      973.16     17.18 o
  -1   3   3     4065.34     4048.08     65.27 o
   0   3   3    14191.60    14250.22    207.22 o
   1   3   3      113.36      135.00      2.60 o
   2   3   3      215.71      230.34      6.42 o
   3   3   3     3197.19     3220.28     51.57 o
   4   3   3      287.12      262.98      5.87 o
   5   3   3      945.20      936.84     16.94 o
   6   3   3       62.32       51.93      2.98 o
   7   3   3      415.21      472.93     10.49 o
   8   3   3      113.66      112.92      4.99 o
   9   3   3     1012.68      969.25     21.96 o
  10   3   3     1632.75     1628.31     34.02 o
  11   3   3      427.83      429.71     14.14 o
 -12   4   3      303.92      323.69     14.02 o
 -11   4   3        4.71        2.40      2.80 o
 -10   4   3        5.47        5.66      2.75 o
  -9   4   3      615.11      631.48     17.29 o
  -8   4   3      275.40      247.61     10.74 o
  -7   4   3       25.42       23.97      2.75 o
  -6   4   3     3015.32     2983.22     68.55 o
  -5   4   3       17.45       19.80      2.86 o
  -4   4   3      570.13      542.36     11.50 o
  -3   4   3     1334.88     1548.87     29.31 o
  -2   4   3     3292.45     3481.04     59.39 o
  -1   4   3     3896.93     4162.81     61.31 o
   0   4   3     1021.54      988.28     15.31 o
   1   4   3     1240.84     1315.13     19.67 o
   2   4   3      181.37      215.00      4.18 o
   3   4   3     4170.71     4551.17     72.40 o
   4   4   3        9.06        1.35      0.90 o
   5   4   3      911.04      804.36     14.78 o
   6   4   3     3028.57     3038.27     51.82 o
   7   4   3      120.09      120.87      4.46 o
   8   4   3        3.44        6.21      1.96 o
   9   4   3       21.66       20.18      3.31 o
  10   4   3      330.20      330.99     11.45 o
  11   4   3       11.97       17.00      4.13 o
 -11   5   3      182.01      197.45      9.56 o
 -10   5   3      224.74      244.87      8.14 o
  -9   5   3       94.78       96.89      7.23 o
  -8   5   3        0.33        2.75      1.90 o
  -7   5   3     3519.28     3324.41     57.30 o
  -6   5   3      131.78      124.28      4.96 o
  -5   5   3      487.96      512.49     11.81 o
  -4   5   3      415.43      407.98      8.64 o
  -3   5   3     2525.08     2419.43     42.05 o
  -2   5   3        5.41        6.10      0.87 o
  -1   5   3    14259.32    14475.36    235.04 o
   0   5   3      726.03      726.58     15.59 o
   1   5   3     8022.61     8312.87    126.23 o
   2   5   3      859.54      710.63     11.78 o
   3   5   3      435.58      469.67      9.11 o
   4   5   3     1775.42     1808.24     31.85 o
   5   5   3      761.90      781.55     16.40 o
   6   5   3      143.58      104.89      3.74 o
   7   5   3      103.20       82.30      3.63 o
   8   5   3      974.49      986.40     20.40 o
   9   5   3      196.81      196.64      7.29 o
  10   5   3      227.06      263.47     10.10 o
  11   5   3      738.76      790.81     21.24 o
 -11   6   3      185.66      207.12     13.08 o
 -10   6   3      208.23      202.22     12.24 o
  -9   6   3      356.41      338.40     12.66 o
  -8   6   3        4.65        4.40      2.77 o
  -7   6   3      145.06      138.68      7.55 o
  -6   6   3      163.02      144.00      4.96 o
  -5   6   3     3618.25     3623.28     61.12 o
  -4   6   3     3346.43     3343.65     53.32 o
  -3   6   3     2788.37     2815.26     45.88 o
  -2   6   3     1258.83     1323.10     22.15 o
  -1   6   3      804.91      840.74     13.78 o
   1   6   3       66.28       80.38      3.01 o
   2   6   3     2292.24     2239.74     45.16 o
   3   6   3     2298.73     2294.25     44.28 o
   4   6   3       21.28       20.52      2.34 o
   5   6   3     2849.26     2741.68     47.48 o
   6   6   3      842.28      878.04     16.31 o
   7   6   3       64.72       61.80      4.30 o
   8   6   3      168.90      205.58      7.18 o
   9   6   3       12.79       14.38      2.60 o
  10   6   3        6.26        6.91      2.59 o
  11   6   3      254.20      252.87     10.37 o
 -11   7   3       24.47       22.65      6.73 o
 -10   7   3      171.99      151.00     12.46 o
  -9   7   3      723.59      688.32     24.53 o
  -8   7   3      226.27      217.36      8.29 o
  -7   7   3     1200.16     1166.22     26.95 o
  -6   7   3     9689.22     9566.25    149.57 o
  -5   7   3       99.47      121.97      3.98 o
  -4   7   3      798.47      862.79     15.10 o
  -3   7   3     5391.24     5496.28     76.93 o
  -2   7   3       95.88       94.25      2.55 o
  -1   7   3     2501.25     2673.66     43.39 o
   0   7   3     1324.27     1187.52     23.43 o
   1   7   3     1148.03     1218.95     25.84 o
   2   7   3     2520.22     2584.70     48.80 o
   3   7   3     3251.36     3164.44     50.96 o
   4   7   3       44.44       48.76      2.19 o
   5   7   3      680.82      657.87     12.59 o
   6   7   3      166.40      178.37      5.41 o
   7   7   3       14.94       15.58      2.18 o
   8   7   3       59.03       75.05      4.85 o
   9   7   3      342.07      348.58      9.15 o
  10   7   3      186.85      194.33      9.09 o
  11   7   3      588.29      581.88     16.27 o
 -11   8   3        1.15        5.18      3.55 o
 -10   8   3      331.29      300.06     13.45 o
  -9   8   3     1087.40     1081.21     33.06 o
  -8   8   3        4.12        5.67      2.30 o
  -7   8   3       29.76       30.83      2.79 o
  -6   8   3      563.66      604.28     12.01 o
  -5   8   3      110.79      119.85      3.73 o
  -4   8   3      217.96      216.03      4.65 o
  -3   8   3     1741.12     1612.52     28.51 o
  -2   8   3     1059.91     1163.28     22.10 o
  -1   8   3     1929.25     2032.64     40.70 o
   0   8   3     9190.90     9187.07    209.64 o
   1   8   3      518.38      579.20     12.64 o
   2   8   3      676.26      694.79     17.14 o
   3   8   3       29.50       41.75      2.82 o
   4   8   3      218.01      190.15      5.92 o
   5   8   3     3532.13     3359.57     57.23 o
   6   8   3      496.66      524.21     10.75 o
   7   8   3       22.91       20.21      2.97 o
   8   8   3      416.81      428.39     12.43 o
   9   8   3      368.13      352.61     10.73 o
  10   8   3      158.38      153.11      7.56 o
  11   8   3       25.28       22.33      4.25 o
 -11   9   3       73.19       59.91      7.53 o
 -10   9   3       67.93       59.97      6.09 o
  -9   9   3      134.57      126.23      6.74 o
  -8   9   3      596.87      575.21     18.42 o
  -7   9   3      315.32      294.09      9.42 o
  -6   9   3      266.25      262.18      6.92 o
  -5   9   3     1832.74     1834.81     29.16 o
  -4   9   3      721.73      720.69     15.22 o
  -3   9   3      274.86      263.69      7.56 o
  -2   9   3     2813.29     2884.94     49.36 o
  -1   9   3     2811.63     3170.36     53.95 o
   0   9   3        4.24        6.02      1.06 o
   1   9   3     1752.81     1754.21     36.32 o
   2   9   3      833.50      771.96     17.48 o
   3   9   3       10.65       13.78      1.95 o
   4   9   3      524.49      532.25     13.97 o
   5   9   3      160.39      165.99     10.49 o
   6   9   3      137.56      136.33      8.77 o
   7   9   3      334.87      310.90      9.95 o
   8   9   3       98.21      110.83      8.65 o
   9   9   3       65.98       57.38      5.77 o
  10   9   3        3.18        1.91      4.29 o
 -10  10   3       46.21       50.40      4.82 o
  -9  10   3      650.97      681.57     19.55 o
  -8  10   3       50.50       48.88      3.39 o
  -7  10   3     1519.76     1484.74     43.09 o
  -6  10   3       23.25       15.91      3.58 o
  -5  10   3     3753.83     3639.47     71.23 o
  -4  10   3       80.80       97.13      4.44 o
  -3  10   3     3827.91     3840.97     69.37 o
  -2  10   3      238.79      269.36      6.10 o
  -1  10   3      965.18      979.91     20.05 o
   0  10   3      436.88      409.15     11.21 o
   1  10   3     3460.97     3421.49     58.19 o
   2  10   3       14.86       15.95      2.86 o
   3  10   3     1096.45     1148.69     25.32 o
   4  10   3      276.43      268.70      8.32 o
   5  10   3        3.97        6.71      2.33 o
   6  10   3       18.60       14.42      2.97 o
   7  10   3        8.33        8.80      2.40 o
   8  10   3       16.00       12.51      3.63 o
   9  10   3      161.97      159.24      8.79 o
  10  10   3      212.66      237.43     13.75 o
 -10  11   3        0.21       -2.55      3.54 o
  -9  11   3      176.26      170.42     15.27 o
  -8  11   3       63.52       71.81      8.28 o
  -7  11   3      781.81      759.85     25.11 o
  -6  11   3     9969.99     9877.93    341.68 o
  -5  11   3     1554.96     1514.33     38.16 o
  -4  11   3      246.95      246.27      6.78 o
  -3  11   3     2397.20     2429.91     44.92 o
  -2  11   3        0.01        3.49      0.90 o
  -1  11   3     1147.20     1183.63     26.67 o
   0  11   3     1362.76     1426.24     43.95 o
   1  11   3       73.99       77.85      5.13 o
   2  11   3     1483.88     1456.88     30.30 o
   3  11   3      177.03      186.47     10.45 o
   4  11   3     1113.06     1075.34     24.24 o
   5  11   3       49.59       49.33      4.98 o
   6  11   3       12.59       12.12      2.95 o
   7  11   3       18.53        6.05      3.47 o
   8  11   3      357.21      392.94     13.63 o
   9  11   3      443.66      433.47     15.22 o
  10  11   3       60.70       84.20      9.19 o
 -10  12   3      332.64      322.61     16.06 o
  -9  12   3     1048.48     1102.07     35.64 o
  -8  12   3      275.89      262.98     12.93 o
  -7  12   3       10.37       12.35      3.85 o
  -6  12   3       84.22       85.87      6.73 o
  -5  12   3      433.30      407.13     15.12 o
  -4  12   3      600.67      550.70     16.14 o
  -3  12   3     2303.49     2295.33     42.49 o
  -2  12   3      725.20      729.13     14.80 o
  -1  12   3        0.26        3.35      2.57 o
   0  12   3     1159.35     1216.99     42.36 o
   1  12   3     1815.24     1774.17     36.68 o
   2  12   3        4.34        4.19      1.18 o
   3  12   3      580.17      561.25     15.20 o
   4  12   3     1574.46     1537.87     36.32 o
   5  12   3     1688.43     1500.34     42.68 o
   6  12   3      229.37      196.89     10.20 o
   7  12   3      171.99      179.13      8.13 o
   8  12   3      441.12      432.63     18.06 o
   9  12   3      255.92      265.69     14.63 o
  -9  13   3        8.05       12.96      5.09 o
  -8  13   3      511.45      506.88     19.70 o
  -7  13   3      312.87      298.55     15.52 o
  -6  13   3        8.56       11.61      3.72 o
  -5  13   3      691.82      692.13     22.33 o
  -4  13   3      125.41      112.64      8.50 o
  -3  13   3      359.07      325.21      9.56 o
  -2  13   3      393.36      379.88      8.56 o
  -1  13   3      676.79      618.86     21.68 o
   0  13   3       94.70       96.86     11.46 o
   1  13   3      693.55      644.69     30.54 o
   2  13   3     1391.99     1403.67     77.45 o
   3  13   3        0.02        1.82      2.40 o
   4  13   3     2321.19     2306.70     63.47 o
   5  13   3     1099.62     1104.43     33.26 o
   6  13   3      200.38      201.91     18.89 o
   7  13   3      863.79      871.32     46.52 o
   8  13   3        0.45       -2.71      3.72 o
   9  13   3       33.75       21.42      5.69 o
  -9  14   3     1469.63     1523.62     56.07 o
  -8  14   3      361.23      374.06     16.40 o
  -7  14   3     1253.44     1266.04     38.47 o
  -6  14   3       88.48      102.57      7.50 o
  -5  14   3     1325.99     1298.78     37.93 o
  -4  14   3      166.60      178.28     12.19 o
  -3  14   3       86.27      112.99      8.04 o
  -2  14   3      146.32      156.58      5.88 o
  -1  14   3      707.24      697.51     35.70 o
   0  14   3       68.68       70.48     10.79 o
   1  14   3      846.64      820.77     26.84 o
   2  14   3     1390.72     1437.77     51.39 o
   3  14   3      218.61      220.19     12.42 o
   4  14   3      380.05      346.41     22.05 o
   5  14   3      136.69      139.75     13.45 o
   6  14   3        0.34        1.66      3.20 o
   7  14   3      387.07      398.92     16.83 o
   8  14   3       98.24      110.66      9.42 o
   9  14   3       22.82       27.08      6.50 o
  -8  15   3      453.26      475.03     26.90 o
  -7  15   3      142.90      145.91      9.63 o
  -6  15   3      349.12      331.03     14.05 o
  -5  15   3      720.48      736.12     23.97 o
  -4  15   3       87.18      101.20      8.32 o
  -3  15   3        1.13       -0.34      4.79 o
  -2  15   3      104.60      121.01     10.68 o
  -1  15   3      408.08      377.26     24.58 o
   0  15   3      388.05      367.30     24.21 o
   1  15   3        8.25        8.56      2.21 o
   2  15   3        0.01        4.77      7.14 o
   3  15   3      106.84      103.48     15.48 o
   4  15   3      229.27      230.82     10.75 o
   5  15   3        0.40        0.95      3.10 o
   6  15   3      153.20      155.76     11.55 o
   7  15   3      743.25      765.37     26.60 o
   8  15   3       15.50        7.72      4.98 o
  -8  16   3      299.00      297.72     14.70 o
  -7  16   3        8.16       11.56      4.62 o
  -6  16   3        1.99        6.29      3.68 o
  -5  16   3        0.90        3.17      5.55 o
  -4  16   3     1101.25     1105.10     41.31 o
  -3  16   3      192.39      209.91     14.08 o
  -2  16   3      387.71      331.51     23.57 o
  -1  16   3      415.89      410.64     43.38 o
   0  16   3      801.34      767.73     44.50 o
   1  16   3      161.02      174.03     12.93 o
   2  16   3      680.66      675.48     27.13 o
   3  16   3        6.38        1.47      3.55 o
   4  16   3       17.46       17.66      5.35 o
   5  16   3      265.75      266.14     13.52 o
   6  16   3        0.67       -2.22      3.28 o
   7  16   3      132.64      117.51      9.74 o
  -7  17   3      212.84      218.87     12.21 o
  -6  17   3       81.79       75.57     10.55 o
  -5  17   3      259.13      279.74     13.01 o
  -4  17   3      671.58      666.75     27.68 o
  -3  17   3       91.16       88.38      7.89 o
  -2  17   3       78.86       73.60     12.83 o
  -1  17   3     1144.43     1134.77     54.94 o
   0  17   3      313.15      337.11     30.64 o
   1  17   3        6.49        4.84      3.63 o
   2  17   3       44.08       45.02      5.50 o
   3  17   3       45.41       53.05      6.61 o
   4  17   3      283.16      315.63     17.42 o
   5  17   3      142.72      128.87      8.90 o
   6  17   3       48.92       57.43      7.02 o
   7  17   3      516.24      532.91     39.81 o
  -6  18   3        3.01        3.35      3.71 o
  -5  18   3      569.32      566.59     27.15 o
  -4  18   3        3.13       10.59      8.85 o
  -3  18   3       67.07       61.94     17.19 o
  -2  18   3     1061.16      967.73     68.72 o
  -1  18   3     1197.94     1217.14     62.86 o
   0  18   3       54.71       42.93     11.10 o
   1  18   3      123.02      132.83     19.82 o
   2  18   3      476.28      439.45     19.86 o
   3  18   3      385.53      360.16     18.08 o
   4  18   3       40.11       29.88      6.45 o
   5  18   3        0.14        0.13      5.15 o
   6  18   3      121.88       96.00      8.56 o
  -6  19   3        0.78       -1.00      5.60 o
  -5  19   3      669.68      694.33     32.33 o
  -4  19   3      249.50      271.36     17.47 o
  -3  19   3      160.14      185.49     27.11 o
  -2  19   3       68.95       93.81     20.22 o
  -1  19   3      686.37      737.68     42.50 o
   0  19   3        1.05        9.13      7.80 o
   1  19   3      239.57      250.02     34.22 o
   2  19   3      620.35      653.14     57.74 o
   3  19   3      530.54      571.50     25.69 o
   4  19   3      243.63      232.43     15.11 o
   5  19   3        5.10       12.25      7.93 o
  -4  20   3      458.71      479.11     24.89 o
  -3  20   3       61.41       49.84     16.97 o
  -2  20   3      384.89      372.94     38.76 o
  -1  20   3      215.74      257.90     24.74 o
   0  20   3     1652.71     1567.06     74.58 o
   1  20   3      861.35      881.94     71.69 o
   2  20   3      793.25      724.33     63.23 o
   3  20   3       74.98       41.72     18.71 o
   4  20   3      704.77      696.71     31.14 o
  -3  21   3      201.71      225.09     32.38 o
  -2  21   3      359.82      388.75     41.44 o
  -1  21   3      590.06      572.76     38.25 o
   0  21   3      684.81      714.75     43.76 o
   1  21   3       23.25       23.19     15.62 o
   2  21   3        0.05       -3.03     10.97 o
 -12   0   4       56.23       62.90     10.13 o
 -11   0   4        4.84        2.36      4.58 o
 -10   0   4     1985.45     2012.41     73.88 o
  -9   0   4      753.39      698.33     58.92 o
  -8   0   4      175.89      185.49     10.02 o
  -7   0   4     3518.01     3457.47     92.46 o
  -6   0   4       14.73       12.22      4.54 o
  -5   0   4      452.72      426.49     13.09 o
  -4   0   4      258.84      246.03      9.12 o
  -3   0   4     2015.22     2173.72     51.63 o
  -2   0   4      244.69      271.05     14.51 o
  -1   0   4     2951.36     2871.76     79.31 o
   0   0   4     9555.01     9940.10    237.06 o
   1   0   4     5217.43     5249.35    113.67 o
   2   0   4      280.53      300.01      8.66 o
   3   0   4       87.37       60.57      3.87 o
   4   0   4      762.00      726.30     38.41 o
   5   0   4     2469.09     2301.53     60.98 o
   6   0   4     5427.24     5480.76    154.55 o
   7   0   4     1311.16     1283.14     37.16 o
   8   0   4      158.91      169.10      9.50 o
   9   0   4      194.08      191.93     10.81 o
  10   0   4      701.94      713.90     25.48 o
  11   0   4      206.61      213.32     13.01 o
 -12   1   4        0.27       -1.97      2.97 o
 -11   1   4      434.85      468.01     17.60 o
 -10   1   4     2555.74     2618.95     87.99 o
  -9   1   4        4.27        1.21      2.57 o
  -8   1   4      162.91      167.02      9.80 o
  -7   1   4       42.89       47.27      3.34 o
  -6   1   4      435.35      458.74     10.72 o
  -5   1   4       50.69       47.48      3.12 o
  -4   1   4     1968.25     1845.65     33.30 o
  -3   1   4     2218.27     2421.06     46.59 o
  -2   1   4      549.14      562.78     12.70 o
  -1   1   4       38.34       28.09      1.66 o
   0   1   4       27.59       39.88      2.71 o
   1   1   4     2416.76     2640.74     45.52 o
   2   1   4     1644.90     1566.07     24.72 o
   3   1   4      349.36      386.02      7.36 o
   4   1   4     4396.95     4308.27     69.36 o
   5   1   4      489.37      453.59     10.32 o
   6   1   4       21.09       14.24      1.86 o
   7   1   4     5206.68     5020.74     85.55 o
   8   1   4     1188.15     1205.18     25.57 o
   9   1   4      690.51      692.72     16.99 o
  10   1   4      550.79      565.08     15.22 o
  11   1   4      201.93      201.66      8.84 o
 -12   2   4        2.09        2.23      3.32 o
 -11   2   4      212.52      223.68     10.11 o
 -10   2   4      397.47      423.49     15.84 o
  -9   2   4      100.75       98.42      6.91 o
  -8   2   4      411.87      396.99     11.18 o
  -7   2   4       58.38       60.51      3.69 o
  -6   2   4      276.44      279.43      7.48 o
  -5   2   4     1455.53     1398.17     26.21 o
  -4   2   4      256.94      265.67      6.58 o
  -3   2   4     4798.31     5033.63     94.64 o
  -2   2   4        4.50       26.60      2.06 o
  -1   2   4      697.20      836.38     19.22 o
   0   2   4     2927.73     3133.12     57.07 o
   1   2   4        0.02        1.27      0.59 o
   2   2   4      138.86      167.64      3.77 o
   3   2   4      666.56      764.35     13.05 o
   4   2   4      147.03      127.10      3.59 o
   5   2   4       78.72       76.01      3.10 o
   6   2   4      254.51      246.69      6.15 o
   7   2   4      746.40      773.54     16.28 o
   8   2   4      519.42      528.62     13.52 o
   9   2   4      172.06      160.30      6.95 o
  10   2   4       95.44      106.34      6.29 o
  11   2   4      154.77      154.63      7.89 o
 -11   3   4      365.85      369.25     13.17 o
 -10   3   4     2482.75     2509.82     63.38 o
  -9   3   4       68.21       61.81      5.56 o
  -8   3   4     1737.41     1695.16     34.70 o
  -7   3   4       57.77       64.40      3.98 o
  -6   3   4      826.35      843.14     17.21 o
  -5   3   4     1040.53      926.23     19.31 o
  -4   3   4     5092.94     5209.08     88.96 o
  -3   3   4       29.57       26.58      4.81 o
  -2   3   4     1383.05     1478.03     29.03 o
  -1   3   4      812.64      929.88     19.29 o
   0   3   4      565.77      558.52     11.81 o
   1   3   4      144.36      111.50      2.82 o
   2   3   4      382.46      386.96      6.41 o
   3   3   4       45.01       47.11      1.91 o
   4   3   4     3046.40     2841.70     68.85 o
   5   3   4      292.31      310.48      7.73 o
   6   3   4     1220.73     1175.64     21.24 o
   7   3   4     3509.73     3381.37     59.07 o
   8   3   4        8.80       12.68      2.62 o
   9   3   4     1121.05     1125.70     29.71 o
  10   3   4        1.01        3.16      3.17 o
  11   3   4      163.77      169.71      8.75 o
 -11   4   4       50.29       47.88      6.00 o
 -10   4   4      223.94      239.71      9.58 o
  -9   4   4      274.14      268.60     13.75 o
  -8   4   4      353.68      368.51     10.47 o
  -7   4   4     2186.28     2128.15     41.74 o
  -6   4   4      315.52      357.79      9.31 o
  -5   4   4        1.04        2.19      1.23 o
  -4   4   4       83.75       75.35      4.07 o
  -3   4   4      394.57      394.47      9.96 o
  -2   4   4      686.63      709.73     15.89 o
  -1   4   4     7797.00     8003.59    138.45 o
   0   4   4       46.25       43.02      1.82 o
   1   4   4      263.33      242.75      5.23 o
   2   4   4       30.88       28.14      1.37 o
   3   4   4     2849.56     3001.65     46.44 o
   4   4   4      432.14      422.35      8.15 o
   5   4   4      927.38      904.00     15.86 o
   6   4   4      776.76      772.41     14.35 o
   7   4   4      763.25      739.22     15.52 o
   8   4   4      352.20      387.67     10.06 o
   9   4   4       12.10        7.65      2.93 o
  10   4   4      663.47      667.81     18.42 o
  11   4   4      107.36      108.31      7.25 o
 -11   5   4       92.89       98.44      9.63 o
 -10   5   4       26.48       32.19      5.81 o
  -9   5   4      152.40      138.65      7.98 o
  -8   5   4     1861.03     1795.17     39.35 o
  -7   5   4       65.96       60.19      4.05 o
  -6   5   4      115.33      137.26      5.37 o
  -5   5   4     3324.33     3227.26     60.22 o
  -4   5   4     2558.71     2617.85     50.11 o
  -3   5   4       86.88       80.44      3.19 o
  -2   5   4     2502.48     2438.03     43.32 o
  -1   5   4     2061.01     2278.68     36.68 o
   0   5   4       24.94       35.01      1.61 o
   1   5   4     6979.09     6845.69    112.33 o
   2   5   4     5386.38     5473.07     86.12 o
   3   5   4       25.32       24.36      1.74 o
   4   5   4       54.15       67.61      2.77 o
   5   5   4      472.49      449.78     10.65 o
   6   5   4      776.97      746.41     16.79 o
   7   5   4      235.20      243.09      6.91 o
   8   5   4     1091.72     1122.82     23.70 o
   9   5   4      555.17      537.22     13.71 o
  10   5   4      288.65      279.96     10.53 o
  11   5   4      282.49      292.74     11.37 o
 -11   6   4     1539.41     1513.88     47.64 o
 -10   6   4      195.03      160.32     11.02 o
  -9   6   4       41.73       51.92      7.97 o
  -8   6   4        2.11        8.23      2.55 o
  -7   6   4      394.56      386.36     10.00 o
  -6   6   4      721.27      712.66     16.08 o
  -5   6   4     2275.08     2205.04     39.71 o
  -4   6   4      432.84      409.32      8.95 o
  -3   6   4     1572.12     1737.96     31.73 o
  -2   6   4     3325.87     3062.65     54.34 o
  -1   6   4        1.80       11.41      1.26 o
   0   6   4      294.50      362.30      8.20 o
   1   6   4       40.87       52.10      2.30 o
   2   6   4      324.67      336.25      7.75 o
   3   6   4      522.14      466.50      8.64 o
   4   6   4     1463.31     1384.46     27.16 o
   5   6   4     1152.83     1137.96     20.18 o
   6   6   4      158.98      128.18      4.72 o
   7   6   4      450.75      447.97     10.59 o
   8   6   4      359.49      353.00      9.68 o
   9   6   4      707.56      750.82     17.43 o
  10   6   4      182.44      198.82      7.49 o
  11   6   4      178.93      195.21      7.83 o
 -11   7   4      300.96      302.81     35.96 o
 -10   7   4      608.82      613.51     23.67 o
  -9   7   4      162.15      155.17     13.37 o
  -8   7   4     1581.91     1544.80     45.55 o
  -7   7   4      194.14      199.68      5.97 o
  -6   7   4      560.24      563.86     11.50 o
  -5   7   4        0.07        1.46      1.16 o
  -4   7   4     1083.35     1125.45     18.44 o
  -3   7   4       14.64       23.81      1.54 o
  -2   7   4     1189.65     1258.29     23.23 o
  -1   7   4       37.47       48.89      2.30 o
   0   7   4      293.17      337.84      7.75 o
   1   7   4      270.89      324.66      9.65 o
   2   7   4      321.82      322.75      7.47 o
   3   7   4       41.82       35.52      2.24 o
   4   7   4      285.15      277.24      6.30 o
   5   7   4      319.08      304.58      7.09 o
   6   7   4      804.22      761.36     15.67 o
   7   7   4      635.23      600.26     14.07 o
   8   7   4        0.51       -1.08      2.07 o
   9   7   4      441.09      463.10     13.52 o
  10   7   4        2.63        1.77      2.91 o
 -11   8   4      351.08      331.20     15.06 o
 -10   8   4       25.93       23.22      4.53 o
  -9   8   4      852.92      815.57     28.13 o
  -8   8   4      373.55      368.13     20.25 o
  -7   8   4       65.95       73.70      3.99 o
  -6   8   4     1633.45     1606.17     27.55 o
  -5   8   4      387.52      368.98      7.68 o
  -4   8   4        2.21        4.98      1.06 o
  -3   8   4     2725.11     2660.76     47.37 o
  -2   8   4     2892.89     2905.54     53.79 o
  -1   8   4      430.47      471.50      9.09 o
   0   8   4     1179.32     1149.32     22.18 o
   1   8   4      582.81      571.03     12.95 o
   2   8   4      115.93      122.97      3.74 o
   3   8   4      924.68     1031.43     19.85 o
   4   8   4      258.69      236.75      5.70 o
   5   8   4     1628.98     1563.38     26.90 o
   6   8   4       49.31       51.09      3.80 o
   7   8   4      253.92      265.35      9.96 o
   8   8   4       56.77       58.32      3.82 o
   9   8   4      473.15      481.08     15.67 o
  10   8   4        1.14        0.12      3.19 o
 -10   9   4       60.60       48.83      5.62 o
  -9   9   4        0.27        2.29      2.75 o
  -8   9   4     2525.21     2526.83     61.41 o
  -7   9   4      225.27      233.11      7.04 o
  -6   9   4     1251.60     1212.35     22.30 o
  -5   9   4     5781.10     5641.55    102.85 o
  -4   9   4     1112.42     1110.60     19.67 o
  -3   9   4     1078.45     1108.23     19.24 o
  -2   9   4     1284.61     1289.76     25.82 o
  -1   9   4       10.21       34.32      2.36 o
   0   9   4       87.13       97.04      4.12 o
   1   9   4     9216.21     9362.90    211.97 o
   2   9   4     6699.15     6749.49    154.71 o
   3   9   4     1437.71     1458.83     31.65 o
   4   9   4     1376.39     1323.98     25.78 o
   5   9   4      923.50      891.81     18.42 o
   6   9   4     1866.44     1834.15     34.70 o
   7   9   4       64.64       54.01      3.30 o
   8   9   4      689.07      707.42     15.27 o
   9   9   4      320.18      328.55     10.90 o
  10   9   4       23.94       30.27      6.76 o
 -10  10   4        4.45        2.60      3.01 o
  -9  10   4      277.66      262.97     10.02 o
  -8  10   4       35.88       36.02      3.42 o
  -7  10   4       98.79       95.92      4.83 o
  -6  10   4      208.40      204.02      7.06 o
  -5  10   4     4854.19     4643.29     85.08 o
  -4  10   4     2402.78     2298.57     42.91 o
  -3  10   4      115.94      110.73      3.88 o
  -2  10   4     3640.22     3510.36     66.21 o
  -1  10   4     3284.16     3280.14     61.73 o
   0  10   4     4622.60     4772.32    100.12 o
   1  10   4     1181.95     1170.95     29.41 o
   2  10   4        3.24        2.94      2.32 o
   3  10   4     5611.59     5482.95    109.40 o
   4  10   4        9.68       13.36      1.68 o
   5  10   4      443.02      450.42     11.46 o
   6  10   4      568.97      490.62     20.24 o
   7  10   4      143.88      160.16      6.69 o
   8  10   4      223.28      225.93      9.57 o
   9  10   4      124.39      124.53      9.80 o
  10  10   4       17.64       12.33      5.63 o
 -10  11   4      180.28      191.22     14.41 o
  -9  11   4       16.78       13.60      4.63 o
  -8  11   4       14.58       13.71      4.15 o
  -7  11   4       48.95       53.15      5.95 o
  -6  11   4      776.24      764.72     24.80 o
  -5  11   4     1499.48     1535.09     32.74 o
  -4  11   4      364.97      342.05      8.71 o
  -3  11   4      493.46      495.80     10.97 o
  -2  11   4     3276.69     3263.07     61.39 o
  -1  11   4      455.17      467.02     10.59 o
   0  11   4      751.71      769.88     18.68 o
   1  11   4       50.93       60.08      5.48 o
   2  11   4      176.75      174.04      6.90 o
   3  11   4       80.27       83.25      4.33 o
   4  11   4       52.00       39.13      3.61 o
   5  11   4      323.44      336.32     15.22 o
   6  11   4      596.28      573.57     14.45 o
   7  11   4       13.38        4.86      3.77 o
   8  11   4       86.77      106.78      8.82 o
   9  11   4      126.25      124.17     16.63 o
 -10  12   4       46.04       46.41     13.20 o
  -9  12   4      555.71      571.71     22.09 o
  -8  12   4      102.89      112.23      8.83 o
  -7  12   4      116.12      131.04      8.67 o
  -6  12   4     2792.19     2676.71     73.38 o
  -5  12   4      472.05      467.13     13.99 o
  -4  12   4      659.76      681.66     18.03 o
  -3  12   4     1420.82     1406.50     27.12 o
  -2  12   4     1689.34     1705.09     33.65 o
  -1  12   4      574.54      604.92     17.36 o
   0  12   4     4823.14     4839.79    102.22 o
   1  12   4     1269.51     1232.15     28.57 o
   2  12   4      977.05      980.07     28.11 o
   3  12   4     3486.87     3441.61     77.46 o
   4  12   4      415.33      407.26     12.58 o
   5  12   4      333.36      351.07     14.08 o
   6  12   4      254.44      242.95     12.35 o
   7  12   4     1864.98     1845.80     70.60 o
   8  12   4        0.13       -2.03      4.01 o
   9  12   4       15.81       17.95      6.19 o
  -9  13   4        1.87        0.59      3.76 o
  -8  13   4      545.69      543.52     20.85 o
  -7  13   4      136.65      142.53      9.23 o
  -6  13   4      293.28      276.57     12.36 o
  -5  13   4     2520.25     2490.34     83.14 o
  -4  13   4      767.32      751.55     21.90 o
  -3  13   4     1318.24     1390.31     32.52 o
  -2  13   4       33.38       49.09      4.90 o
  -1  13   4      908.07      890.88     26.09 o
   0  13   4      467.95      500.63     13.30 o
   1  13   4     4627.91     4560.47     96.64 o
   2  13   4     3159.44     3094.58    103.89 o
   3  13   4     1667.20     1693.53     60.27 o
   4  13   4      302.04      318.04     12.88 o
   5  13   4        0.36        3.53      3.23 o
   6  13   4      221.42      208.79     11.07 o
   7  13   4      195.52      210.63     11.78 o
   8  13   4       49.47       48.18      6.95 o
   9  13   4       26.02       22.21      6.04 o
  -9  14   4       61.33       54.98      7.51 o
  -8  14   4       11.96       21.85      5.31 o
  -7  14   4        4.64        6.93      3.73 o
  -6  14   4       38.38       34.28      4.97 o
  -5  14   4        7.84       12.56      3.53 o
  -4  14   4      523.90      492.02     21.15 o
  -3  14   4      255.52      234.81      9.05 o
  -2  14   4     2649.07     2409.65     56.66 o
  -1  14   4     4144.17     3871.54    201.18 o
   0  14   4      213.19      205.09     17.31 o
   1  14   4      298.73      290.57     11.94 o
   2  14   4      150.39      166.32      9.98 o
   3  14   4      212.60      180.48     11.90 o
   4  14   4       98.15      113.42      7.58 o
   5  14   4      264.22      260.65     17.57 o
   6  14   4       10.68       17.05      5.63 o
   7  14   4      320.75      333.95     15.31 o
   8  14   4       64.38       51.60      7.34 o
  -8  15   4      241.26      245.25     13.14 o
  -7  15   4       18.05       16.44      6.60 o
  -6  15   4      754.69      794.20     26.19 o
  -5  15   4      746.79      822.32     40.97 o
  -4  15   4     1330.01     1352.91     48.39 o
  -3  15   4      182.77      214.38     11.60 o
  -2  15   4      211.85      219.82      9.69 o
  -1  15   4     1144.89     1227.15     56.13 o
   0  15   4       40.40       44.08      9.81 o
   1  15   4        3.04        3.32      1.96 o
   2  15   4       99.36       94.22      7.51 o
   3  15   4      389.37      393.33     18.70 o
   4  15   4      849.84      780.70     32.58 o
   5  15   4       37.77       42.91      5.56 o
   6  15   4        6.01       10.48      4.50 o
   7  15   4      157.30      149.50     10.43 o
   8  15   4       58.36       38.73      7.96 o
  -8  16   4       14.13       16.31      5.19 o
  -7  16   4      718.62      720.74     33.12 o
  -6  16   4      424.28      433.67     17.10 o
  -5  16   4       45.20       46.95      5.46 o
  -4  16   4     2518.78     2603.31     87.76 o
  -3  16   4     2129.37     2197.58    127.69 o
  -2  16   4     1731.99     1841.47     79.25 o
  -1  16   4      221.69      242.13     19.91 o
   0  16   4      995.52     1109.44     52.84 o
   1  16   4     1939.08     1976.50     78.94 o
   2  16   4        5.48       14.54      4.03 o
   3  16   4      668.03      732.81     30.34 o
   4  16   4       26.55       26.65      6.02 o
   5  16   4       38.16       35.90      6.52 o
   6  16   4     1899.72     1905.05     55.23 o
   7  16   4     1145.74     1112.75     41.45 o
  -7  17   4      184.77      195.52     11.44 o
  -6  17   4      467.84      455.01     17.87 o
  -5  17   4      535.28      512.29     25.49 o
  -4  17   4       26.53       50.69     15.13 o
  -3  17   4        5.11       13.50      9.63 o
  -2  17   4      446.73      537.77     44.07 o
  -1  17   4      547.68      487.65     30.62 o
   0  17   4     1430.05     1533.52     87.26 o
   1  17   4      626.81      646.47     25.71 o
   2  17   4      221.76      221.16     12.35 o
   3  17   4      806.61      761.75     37.52 o
   4  17   4      335.32      330.35     18.05 o
   5  17   4       30.46       29.84      7.85 o
   6  17   4      123.73      136.93      9.85 o
  -6  18   4        0.86        1.68      5.25 o
  -5  18   4      539.31      538.96     32.38 o
  -4  18   4        4.22       29.57     13.33 o
  -3  18   4        5.78        3.19      8.12 o
  -2  18   4       53.45       71.36     17.02 o
  -1  18   4       77.74       81.66     13.73 o
   0  18   4      286.49      283.20     23.23 o
   1  18   4       20.49       22.85     12.60 o
   2  18   4       91.08       85.71      7.53 o
   3  18   4     1042.91     1011.48     40.04 o
   4  18   4      173.58      171.83     12.86 o
   5  18   4        8.20        6.35      5.65 o
   6  18   4      456.24      490.35     30.24 o
  -5  19   4       87.95      112.48     12.09 o
  -4  19   4      174.22      187.51     27.61 o
  -3  19   4       83.22       85.19     19.60 o
  -2  19   4        0.11       -1.46      7.06 o
  -1  19   4      307.10      254.50     24.05 o
   0  19   4      102.50      104.71     15.79 o
   1  19   4      596.14      579.27     54.15 o
   2  19   4      118.67       77.34     22.18 o
   3  19   4      372.52      293.42     38.76 o
   4  19   4     1199.16     1158.36     46.42 o
   5  19   4        0.13       -3.19      5.47 o
  -4  20   4      841.03      892.97     68.16 o
  -3  20   4     1742.44     1799.71    114.70 o
  -2  20   4     1143.81     1141.30     80.70 o
  -1  20   4      386.39      364.05     28.93 o
   0  20   4     1210.87     1201.64     61.12 o
   1  20   4     1485.70     1484.11    104.29 o
   2  20   4        0.18       -5.49     10.70 o
   3  20   4       40.55       52.31     20.56 o
  -2  21   4      308.76      313.19     37.30 o
  -1  21   4      185.31      160.97     20.79 o
   0  21   4     1456.99     1518.24     74.16 o
   1  21   4       31.44       20.90     16.19 o
 -11   1   5       73.39       77.65      7.58 o
 -10   1   5      828.74      779.38     24.42 o
  -9   1   5       18.67       24.59      3.40 o
  -8   1   5       91.17       88.07      6.24 o
  -7   1   5       17.77       14.49      3.36 o
  -6   1   5     1379.76     1367.49     26.33 o
  -5   1   5     1391.09     1365.82     25.89 o
  -4   1   5      453.54      464.92     10.35 o
  -3   1   5     5129.61     5077.93    107.01 o
  -2   1   5     4137.60     4248.15     89.97 o
  -1   1   5      596.89      542.72     12.20 o
   0   1   5      275.31      294.22      6.90 o
   1   1   5      414.61      448.42      9.62 o
   2   1   5     6607.40     6741.02    113.20 o
   3   1   5     1536.16     1480.56     37.60 o
   4   1   5      499.90      552.25     13.92 o
   5   1   5        0.44        2.44      1.17 o
   6   1   5      230.26      206.92      5.86 o
   7   1   5     2438.25     2454.11     47.09 o
   8   1   5      830.53      859.37     19.63 o
   9   1   5        2.66        2.63      2.49 o
  10   1   5     1539.72     1580.80     36.78 o
  11   1   5       54.37       65.81      5.79 o
 -11   2   5        7.73        6.45      3.60 o
 -10   2   5       98.78      117.16      7.94 o
  -9   2   5     5586.44     5438.65    101.84 o
  -8   2   5      628.31      616.69     15.48 o
  -7   2   5        1.22        2.36      1.81 o
  -6   2   5      820.18      834.08     17.31 o
  -5   2   5        6.49        5.78      1.46 o
  -4   2   5      653.96      654.58     14.83 o
  -3   2   5      887.22      842.40     17.97 o
  -2   2   5     9370.69     9643.45    200.00 o
  -1   2   5        3.92        4.77      1.54 o
   0   2   5     1899.02     1714.16     34.57 o
   1   2   5     6259.24     6070.15    102.92 o
   2   2   5     2928.82     3082.75     51.79 o
   3   2   5      728.99      783.59     14.58 o
   4   2   5      183.40      210.51      5.95 o
   5   2   5     2387.32     2390.58     38.28 o
   6   2   5     1281.70     1282.55     24.07 o
   7   2   5     1129.91     1072.27     21.40 o
   8   2   5       28.68       24.61      3.32 o
   9   2   5      301.33      299.18     11.32 o
  10   2   5       51.72       53.52      4.98 o
  11   2   5      149.50      156.24      8.51 o
 -11   3   5       85.53       69.77      7.69 o
 -10   3   5       31.37       22.90      4.28 o
  -9   3   5      216.89      215.18      8.11 o
  -8   3   5      273.11      285.14      9.07 o
  -7   3   5      214.56      178.65      7.06 o
  -6   3   5     2085.94     2094.56     38.90 o
  -5   3   5      445.47      493.79     10.99 o
  -4   3   5      660.88      666.80     14.81 o
  -3   3   5      737.03      671.07     15.97 o
  -2   3   5     3498.16     3340.82     71.09 o
  -1   3   5       21.16       35.29      2.08 o
   0   3   5     2436.92     2408.91     44.80 o
   1   3   5      302.31      325.26      7.38 o
   2   3   5      122.81      113.81      3.57 o
   3   3   5     1505.52     1512.22     25.73 o
   4   3   5      116.17      103.78      3.28 o
   5   3   5       17.23       21.44      2.05 o
   6   3   5       72.90       72.25      5.94 o
   7   3   5        3.64        6.53      1.96 o
   8   3   5        5.89        3.64      2.31 o
   9   3   5      826.62      797.89     20.26 o
  10   3   5     1496.80     1566.67     35.46 o
  11   3   5        0.01        2.79      3.29 o
 -11   4   5      117.86      132.51     10.78 o
 -10   4   5       67.35       80.38      4.88 o
  -9   4   5       28.31       27.28      3.19 o
  -8   4   5        8.16        7.63      2.16 o
  -7   4   5      626.08      604.03     20.53 o
  -6   4   5       34.01       35.37      3.20 o
  -5   4   5     1249.92     1167.58     24.11 o
  -4   4   5     2040.20     2019.61     42.99 o
  -3   4   5       23.83       33.40      2.81 o
  -2   4   5     3521.80     3647.11     64.79 o
  -1   4   5       97.75      126.25      3.94 o
   0   4   5     9206.00     9656.50    212.77 o
   1   4   5      112.63       89.91      2.78 o
   2   4   5     1103.71     1082.40     17.91 o
   3   4   5    10132.67     9977.24    157.73 o
   4   4   5      289.34      284.93      7.30 o
   5   4   5      125.69      127.49      4.05 o
   6   4   5      114.39      126.09      4.37 o
   7   4   5      197.54      206.21      6.46 o
   8   4   5       44.28       56.72      4.47 o
   9   4   5      127.20      118.67      7.61 o
  10   4   5       32.12       41.22      4.89 o
  11   4   5       44.27       40.66      5.30 o
 -11   5   5      123.64      143.31     11.43 o
 -10   5   5      783.18      783.33     28.01 o
  -9   5   5       31.14       34.87      4.36 o
  -8   5   5      194.03      206.94      8.41 o
  -7   5   5      154.58      136.01      6.46 o
  -6   5   5     2333.56     2304.50     47.80 o
  -5   5   5      171.60      179.75      6.45 o
  -4   5   5     1831.24     1814.10     38.78 o
  -3   5   5     6915.78     7099.59    142.37 o
  -2   5   5     2775.29     2963.74     52.83 o
  -1   5   5     2329.47     2383.03     44.48 o
   0   5   5     3522.03     3837.10     70.33 o
   1   5   5     1346.76     1324.25     23.28 o
   2   5   5      533.83      521.32     10.88 o
   3   5   5      974.45     1015.25     17.05 o
   4   5   5     2049.15     2000.71     42.13 o
   5   5   5        6.99        5.28      1.40 o
   6   5   5     3139.86     3132.20     55.00 o
   7   5   5      107.48      107.85      4.63 o
   8   5   5      184.51      189.26      6.71 o
   9   5   5       13.34       15.58      2.79 o
  10   5   5       14.77        5.00      3.20 o
 -11   6   5      260.23      258.33     14.84 o
 -10   6   5      290.61      281.67     19.50 o
  -9   6   5     1746.16     1693.47     38.40 o
  -8   6   5     1125.64     1066.66     25.59 o
  -7   6   5      261.06      270.53      9.27 o
  -6   6   5     1713.02     1676.73     31.57 o
  -5   6   5      399.36      400.11      9.49 o
  -4   6   5      331.97      373.71      9.40 o
  -3   6   5      424.76      425.17     10.20 o
  -2   6   5      509.43      527.97     12.38 o
  -1   6   5      119.80      114.26      3.91 o
   0   6   5     3162.48     3199.33     63.23 o
   1   6   5     2895.12     2889.76     57.23 o
   2   6   5     1917.89     2032.77     38.46 o
   3   6   5        0.43        4.69      1.02 o
   4   6   5      184.13      185.36      5.95 o
   5   6   5       10.78       18.38      1.94 o
   6   6   5      975.97      938.18     18.45 o
   7   6   5      385.20      382.37     12.53 o
   8   6   5      298.25      304.81     10.08 o
   9   6   5        1.23        1.06      2.70 o
  10   6   5        0.08       -0.10      2.76 o
 -11   7   5      543.98      524.27     28.45 o
 -10   7   5      401.51      408.28     27.97 o
  -9   7   5        4.41        0.88      3.46 o
  -8   7   5      774.44      732.86     17.57 o
  -7   7   5      290.03      272.97      7.77 o
  -6   7   5      381.50      378.11      9.42 o
  -5   7   5       15.60       18.40      2.18 o
  -4   7   5        1.50        3.57      1.28 o
  -3   7   5       58.93       60.85      3.25 o
  -2   7   5      173.06      135.13      4.74 o
  -1   7   5      880.08      886.18     16.18 o
   0   7   5     3375.85     3233.71     59.34 o
   1   7   5       34.95       45.47      3.98 o
   2   7   5     2004.70     2047.22     41.63 o
   3   7   5     2768.78     2755.21     46.89 o
   4   7   5     3081.47     3041.07     49.88 o
   5   7   5      757.33      749.03     18.36 o
   6   7   5      432.21      464.16     11.68 o
   7   7   5     1581.73     1491.27     28.27 o
   8   7   5       14.88       15.59      3.48 o
   9   7   5      648.48      698.58     17.01 o
  10   7   5      443.50      481.60     14.55 o
 -10   8   5       24.86       20.93      4.54 o
  -9   8   5       26.69       22.97      5.50 o
  -8   8   5       85.71       81.63      5.07 o
  -7   8   5      141.86      146.03      5.70 o
  -6   8   5      313.88      317.71      9.21 o
  -5   8   5      921.62      935.13     17.37 o
  -4   8   5      410.98      414.03      9.66 o
  -3   8   5      716.01      708.37     14.46 o
  -2   8   5      264.32      303.89      7.13 o
  -1   8   5      766.59      873.90     16.06 o
   0   8   5     3179.78     3371.68     62.13 o
   1   8   5     1379.47     1294.90     27.01 o
   2   8   5     2093.03     1968.80     41.23 o
   3   8   5     5620.55     5596.63     98.08 o
   4   8   5       17.62       13.07      1.43 o
   5   8   5      847.11      846.43     16.58 o
   6   8   5       29.54       30.37      2.58 o
   7   8   5     1620.36     1627.19     30.49 o
   8   8   5     1208.02     1221.44     25.94 o
   9   8   5      457.39      484.43     13.25 o
  10   8   5      137.62      138.13     10.48 o
 -10   9   5       84.20       89.72      8.28 o
  -9   9   5       93.70       81.70      6.86 o
  -8   9   5      917.36      882.03     21.79 o
  -7   9   5       68.80       61.98      3.84 o
  -6   9   5        4.08        3.91      1.77 o
  -5   9   5       99.31      106.13      4.37 o
  -4   9   5     2426.55     2400.98     43.60 o
  -3   9   5     1764.50     1830.09     33.65 o
  -2   9   5      344.45      390.12      8.59 o
  -1   9   5       32.24       42.66      2.00 o
   0   9   5     1786.88     1881.64     35.62 o
   1   9   5      117.80      124.91      4.33 o
   2   9   5     2688.09     2502.11     49.72 o
   3   9   5      845.54      824.61     16.67 o
   4   9   5      666.99      658.20     14.14 o
   5   9   5      155.12      161.11      5.05 o
   6   9   5      739.72      775.81     17.45 o
   7   9   5       10.49       10.44      2.14 o
   8   9   5       53.60       54.64      4.26 o
   9   9   5        6.45        6.53      2.95 o
  10   9   5       24.90       28.20      3.83 o
 -10  10   5      206.51      205.73     15.41 o
  -9  10   5       17.60       21.48      4.12 o
  -8  10   5      367.16      359.76     10.59 o
  -7  10   5       71.50       70.83      3.94 o
  -6  10   5      412.82      424.87     10.22 o
  -5  10   5       28.40       33.49      2.58 o
  -4  10   5       65.93       67.87      4.45 o
  -3  10   5      216.83      202.09      5.37 o
  -2  10   5        0.83        1.80      1.32 o
  -1  10   5     1086.95     1117.42     22.66 o
   0  10   5      542.52      592.55     15.31 o
   1  10   5     1268.97     1342.65     33.78 o
   2  10   5     1285.38     1366.59     34.53 o
   3  10   5      928.58      962.10     25.74 o
   4  10   5       13.87       19.46      2.85 o
   5  10   5     2637.09     2609.05     59.87 o
   6  10   5      532.19      519.81     15.97 o
   7  10   5      101.17      105.35      6.94 o
   8  10   5     1585.16     1634.36     48.48 o
   9  10   5      197.14      188.65     12.20 o
 -10  11   5      111.62      104.83     10.71 o
  -9  11   5        2.69        4.42      2.05 o
  -8  11   5      442.68      459.23     13.20 o
  -7  11   5       88.91       94.26      4.77 o
  -6  11   5       19.64       27.88      3.56 o
  -5  11   5       11.22       11.93      2.85 o
  -4  11   5        4.97        4.52      2.05 o
  -3  11   5      635.18      596.41     14.69 o
  -2  11   5      944.24      881.36     18.73 o
  -1  11   5        4.19       11.90      1.78 o
   0  11   5      902.11      871.17     21.19 o
   1  11   5      203.72      201.53      7.78 o
   2  11   5     4258.46     4253.92    123.14 o
   3  11   5     1192.61     1155.25     30.11 o
   4  11   5     1182.24     1173.58     29.20 o
   5  11   5      474.31      478.58     14.84 o
   6  11   5      135.77      128.88      7.84 o
   7  11   5       27.63       29.94      5.78 o
   8  11   5      659.26      652.51     28.29 o
   9  11   5      933.62      878.69     80.34 o
  -9  12   5        2.84       10.05      4.41 o
  -8  12   5        0.05        2.87      3.53 o
  -7  12   5      400.38      407.47     16.40 o
  -6  12   5      733.97      767.72     18.97 o
  -5  12   5      391.71      381.69     18.57 o
  -4  12   5        8.18        9.84      2.50 o
  -3  12   5      409.57      399.19     11.53 o
  -2  12   5      276.13      258.81      7.22 o
  -1  12   5      138.24      140.51      5.68 o
   0  12   5        1.75        3.27      2.67 o
   1  12   5     1641.70     1560.48     38.75 o
   2  12   5       79.68       79.89     11.34 o
   3  12   5      307.19      290.72     15.42 o
   4  12   5      344.74      380.23     20.14 o
   5  12   5      472.01      452.69     19.54 o
   6  12   5      206.29      230.78     20.10 o
   7  12   5     1257.23     1239.09     38.24 o
   8  12   5      202.13      226.70     13.07 o
   9  12   5       56.38       50.22      7.49 o
  -9  13   5      187.32      212.65     14.33 o
  -8  13   5      179.03      172.75     10.88 o
  -7  13   5       11.36       12.06      4.01 o
  -6  13   5      283.57      293.79     11.90 o
  -5  13   5      594.80      587.14     19.34 o
  -4  13   5      422.80      444.80     13.12 o
  -3  13   5      803.84      740.52     18.94 o
  -2  13   5       18.44       31.95      2.52 o
  -1  13   5       57.22       78.09      4.38 o
   0  13   5       60.48       65.39      4.09 o
   1  13   5      198.36      188.48      8.51 o
   2  13   5     4946.51     4837.80    125.77 o
   3  13   5      214.20      204.02     12.38 o
   4  13   5      965.29      964.98     29.79 o
   5  13   5      474.71      430.87     26.05 o
   6  13   5      159.31      158.29     10.24 o
   7  13   5        2.21        8.78      4.41 o
   8  13   5      643.31      695.51     25.64 o
  -8  14   5       49.42       59.30      7.26 o
  -7  14   5       11.93       11.57      4.59 o
  -6  14   5        1.00        2.58      3.76 o
  -5  14   5      152.12      153.00      8.19 o
  -4  14   5      314.67      320.54     11.90 o
  -3  14   5      367.13      358.19     14.87 o
  -2  14   5      174.43      177.82      8.87 o
  -1  14   5     1988.79     2068.89     77.98 o
   0  14   5      480.13      503.67     18.04 o
   1  14   5       21.50       22.14      3.80 o
   2  14   5      503.67      484.32     21.07 o
   3  14   5      854.05      858.61     34.33 o
   4  14   5      271.24      272.71     16.30 o
   5  14   5     2309.73     2358.23     65.09 o
   6  14   5      822.24      800.24     27.17 o
   7  14   5      167.38      169.81     11.18 o
   8  14   5     1758.09     1806.77     54.06 o
  -8  15   5       14.38       23.69      5.65 o
  -7  15   5      105.82      111.54      8.62 o
  -6  15   5      368.69      369.33     15.15 o
  -5  15   5        1.69        5.13      3.91 o
  -4  15   5      120.61      121.52      9.12 o
  -3  15   5       11.68       11.75      3.68 o
  -2  15   5       25.44       13.60      3.30 o
  -1  15   5      434.84      410.56     15.39 o
   0  15   5       14.72       19.69      5.16 o
   1  15   5        3.15        5.60      3.89 o
   2  15   5      790.04      805.42     31.99 o
   3  15   5      429.01      423.18     20.28 o
   4  15   5      125.80      136.84     11.09 o
   5  15   5       10.95       16.11      4.59 o
   6  15   5        9.90        3.72      4.11 o
   7  15   5      780.25      813.31     31.25 o
  -7  16   5       52.61       49.72      6.49 o
  -6  16   5        5.72       14.92      6.91 o
  -5  16   5       27.55       20.44      9.80 o
  -4  16   5        0.28        6.60      7.17 o
  -3  16   5        6.88        7.05      3.52 o
  -2  16   5      385.80      357.01     15.44 o
  -1  16   5       48.19       38.24      9.34 o
   0  16   5      226.26      256.25     10.83 o
   1  16   5      200.84      179.43     10.07 o
   2  16   5       37.37       34.10      5.14 o
   3  16   5      135.97      148.31     30.72 o
   4  16   5       99.97      110.92     10.11 o
   5  16   5        5.28       13.85      6.14 o
   6  16   5      653.33      676.93     24.68 o
   7  16   5      331.73      349.90     16.61 o
  -6  17   5      661.28      591.28     42.93 o
  -5  17   5       12.43        3.59      8.51 o
  -4  17   5       30.48       41.44     13.89 o
  -3  17   5      653.00      651.25     50.07 o
  -2  17   5      458.75      474.20     40.32 o
  -1  17   5      338.86      385.84     26.53 o
   0  17   5       31.72       26.24      8.68 o
   1  17   5       54.79       34.95     14.62 o
   2  17   5     1681.62     1694.72     92.02 o
   3  17   5      170.30      185.34     12.45 o
   4  17   5       14.38       19.48      8.68 o
   5  17   5       89.86       83.50     13.39 o
   6  17   5      142.20      160.95     14.35 o
  -6  18   5       44.82       45.88      8.81 o
  -5  18   5      178.11      189.80     26.61 o
  -4  18   5       95.25       78.74     18.37 o
  -3  18   5      422.61      366.51     35.67 o
  -2  18   5       71.25       42.06     14.79 o
  -1  18   5     1095.47     1064.16     53.61 o
   0  18   5       37.68       20.91      8.26 o
   1  18   5      170.83      148.42     27.05 o
   2  18   5        1.08       -0.45     10.48 o
   3  18   5       13.08       23.80     10.05 o
   4  18   5      931.45      958.42     39.70 o
   5  18   5     1532.88     1514.09     78.07 o
  -4  19   5       47.22       56.00     17.19 o
  -3  19   5      462.42      494.87     44.30 o
  -2  19   5        6.97       10.14      9.57 o
  -1  19   5       27.28       25.25      9.69 o
   0  19   5      171.76      164.14     19.05 o
   1  19   5      172.30      170.49     30.64 o
   2  19   5      679.54      698.97     62.11 o
   3  19   5      863.78      996.86     77.91 o
   4  19   5        0.50        5.50      5.83 o
  -3  20   5      300.11      344.38     36.90 o
  -2  20   5       93.80       88.77     20.78 o
  -1  20   5      113.10       99.71     16.37 o
   0  20   5      228.64      206.10     34.56 o
   1  20   5       27.03       44.81     19.71 o
   2  20   5      215.40      223.41     35.73 o
 -11   0   6        3.91       -0.87      4.49 o
 -10   0   6      222.38      224.91     12.79 o
  -9   0   6      205.88      200.05     11.45 o
  -8   0   6       13.71        8.91      5.05 o
  -7   0   6      598.86      686.53     23.35 o
  -6   0   6     3243.45     3169.18     85.44 o
  -5   0   6      728.22      669.10     21.60 o
  -4   0   6     5030.65     5164.60    133.29 o
  -3   0   6     1734.33     1754.05     61.00 o
  -2   0   6    11755.99    11734.86    376.99 o
  -1   0   6     6744.13     6632.30    181.03 o
   0   0   6      112.63       93.46      6.26 o
   1   0   6      486.06      422.51     14.08 o
   2   0   6     1268.35     1340.48     41.99 o
   3   0   6     1744.04     1792.39     42.92 o
   4   0   6      110.29      106.31      5.71 o
   5   0   6     3754.96     3688.43     85.69 o
   6   0   6      986.89     1025.98     30.74 o
   7   0   6       88.58       92.62     15.20 o
   8   0   6      450.17      455.38     17.54 o
   9   0   6     2645.93     2724.58     75.51 o
  10   0   6     2732.55     2848.46     79.23 o
 -11   1   6       51.41       57.83      9.01 o
 -10   1   6      538.49      522.11     17.21 o
  -9   1   6     1023.55      978.80     22.83 o
  -8   1   6       36.25       29.32      3.45 o
  -7   1   6        0.13        0.83      1.80 o
  -6   1   6     1357.33     1320.51     31.71 o
  -5   1   6     1307.19     1304.01     26.51 o
  -4   1   6      546.72      593.87     13.94 o
  -3   1   6      140.03      158.77      6.10 o
  -2   1   6      697.51      716.45     17.62 o
  -1   1   6     2662.98     2894.92     62.25 o
   0   1   6        0.35        4.97      1.34 o
   1   1   6      757.49      771.71     17.03 o
   2   1   6     2477.03     2442.52     45.47 o
   3   1   6      485.06      525.70      9.85 o
   4   1   6        0.38        1.32      0.90 o
   5   1   6      327.96      363.56      8.38 o
   6   1   6     1769.30     1725.41     31.69 o
   7   1   6        0.22        2.18      2.08 o
   8   1   6       31.86       29.11      3.41 o
   9   1   6      210.15      228.65     12.26 o
  10   1   6      138.32      137.35      7.24 o
 -11   2   6        2.73        2.93      3.93 o
 -10   2   6      162.25      146.07      7.27 o
  -9   2   6       24.11       23.15      3.34 o
  -8   2   6        5.68        6.65      2.28 o
  -7   2   6     1187.44     1158.62     24.81 o
  -6   2   6      496.14      479.87     12.16 o
  -5   2   6        9.36       10.15      1.89 o
  -4   2   6      398.64      348.47      9.23 o
  -3   2   6      131.63      102.82      4.74 o
  -2   2   6     1707.67     1640.86     36.77 o
  -1   2   6     1569.14     1654.95     37.03 o
   0   2   6       27.50       37.94      2.30 o
   1   2   6     1441.22     1407.30     27.30 o
   2   2   6       98.69       92.80      3.62 o
   3   2   6     1208.33     1280.30     22.52 o
   4   2   6       20.03       30.34      2.05 o
   5   2   6      360.98      354.24      7.78 o
   6   2   6      246.26      236.90      6.81 o
   7   2   6      428.03      409.70     11.10 o
   8   2   6      140.06      149.33      6.65 o
   9   2   6       50.51       49.78      5.28 o
  10   2   6      306.04      312.39     11.40 o
 -11   3   6      111.56      134.67     17.65 o
 -10   3   6       43.27       46.98      4.40 o
  -9   3   6      103.73       91.76      5.41 o
  -8   3   6      465.31      504.36     13.30 o
  -7   3   6     2282.23     2201.00     43.49 o
  -6   3   6       23.57       20.63      2.48 o
  -5   3   6     2066.27     2015.74     36.87 o
  -4   3   6       26.77       31.71      3.03 o
  -3   3   6      670.14      703.22     15.68 o
  -2   3   6     3162.05     3278.05     70.15 o
  -1   3   6     1561.25     1559.68     35.02 o
   0   3   6     1378.91     1464.26     30.37 o
   1   3   6      313.99      253.24      6.33 o
   2   3   6      100.45       85.93      3.62 o
   3   3   6       59.33       49.15      2.63 o
   4   3   6     5313.98     5203.65     84.26 o
   5   3   6      426.68      432.13      8.97 o
   6   3   6     1696.47     1736.01     32.04 o
   7   3   6      233.64      248.92      7.51 o
   8   3   6       52.53       48.71      4.46 o
   9   3   6      218.35      232.82     12.55 o
  10   3   6      139.99      135.26      7.79 o
 -11   4   6       11.95       11.31      5.98 o
 -10   4   6        0.68        5.68      3.73 o
  -9   4   6        0.67        3.82      2.56 o
  -8   4   6      804.51      751.83     19.73 o
  -7   4   6      200.16      187.69      9.13 o
  -6   4   6      842.00      811.86     19.80 o
  -5   4   6     1303.51     1270.48     26.24 o
  -4   4   6     1374.41     1375.79     28.41 o
  -3   4   6     1731.57     1752.82     35.01 o
  -2   4   6     2271.38     2300.80     46.35 o
  -1   4   6     3601.68     3579.96     76.68 o
   0   4   6     1804.60     1769.93     33.86 o
   1   4   6      601.57      607.11     14.30 o
   2   4   6      102.59      108.27      4.67 o
   3   4   6     2389.64     2375.72     42.72 o
   4   4   6      307.12      336.92      7.99 o
   5   4   6      911.91      869.67     17.41 o
   6   4   6      614.50      608.65     13.18 o
   7   4   6      611.25      645.23     14.99 o
   8   4   6     1123.80     1112.73     23.71 o
   9   4   6     1373.81     1489.73     33.65 o
  10   4   6      601.47      637.92     19.98 o
 -11   5   6      234.44      254.11     15.04 o
 -10   5   6     2181.34     2105.46     53.90 o
  -9   5   6      111.48      107.88      8.41 o
  -8   5   6       49.09       48.34      4.64 o
  -7   5   6      228.48      221.93     11.48 o
  -6   5   6       22.87       22.22      3.51 o
  -5   5   6        1.30        0.75      1.41 o
  -4   5   6     1767.39     1655.93     35.92 o
  -3   5   6        6.71        3.42      1.20 o
  -2   5   6     1060.63     1071.01     21.93 o
  -1   5   6      370.13      355.62      9.12 o
   0   5   6      225.52      211.29      6.46 o
   1   5   6       10.89       16.47      1.48 o
   2   5   6     2233.28     2197.54     37.69 o
   3   5   6      438.36      450.20      9.84 o
   4   5   6      346.77      343.87      7.40 o
   5   5   6     1569.68     1664.26     29.05 o
   6   5   6     1125.89     1147.93     23.68 o
   7   5   6       42.72       45.34      3.91 o
   8   5   6       17.63       19.48      3.33 o
   9   5   6       28.96       34.22      3.33 o
  10   5   6       25.89       26.38      3.30 o
 -11   6   6       18.45       18.98      5.87 o
 -10   6   6       49.53       54.14      6.53 o
  -9   6   6      161.58      171.12     12.91 o
  -8   6   6      253.70      251.63     11.09 o
  -7   6   6     3762.72     3709.92     70.55 o
  -6   6   6     1484.25     1440.56     35.01 o
  -5   6   6        6.59        3.76      1.77 o
  -4   6   6     1719.55     1693.57     34.32 o
  -3   6   6       76.76       75.13      3.32 o
  -2   6   6     5181.00     5348.88     94.07 o
  -1   6   6      339.12      358.16      7.87 o
   0   6   6      427.05      450.78      9.76 o
   1   6   6     2920.54     2920.56     52.14 o
   2   6   6      961.62      957.54     21.49 o
   3   6   6       79.89       92.51      3.94 o
   4   6   6      154.33      162.54      4.69 o
   5   6   6      211.16      207.35      5.77 o
   6   6   6       79.47       64.29      3.82 o
   7   6   6     1531.87     1520.44     30.73 o
   8   6   6      228.64      236.03      8.21 o
   9   6   6       33.89       32.78      3.96 o
  10   6   6      573.79      657.35     18.35 o
 -10   7   6      170.29      179.89      9.91 o
  -9   7   6      164.88      154.40      8.45 o
  -8   7   6      183.99      174.00      7.27 o
  -7   7   6       70.86       58.79      4.76 o
  -6   7   6      522.20      527.65     16.07 o
  -5   7   6      939.58      969.14     21.15 o
  -4   7   6        3.46        3.79      1.46 o
  -3   7   6      272.46      293.82      7.34 o
  -2   7   6     1018.18     1085.47     23.51 o
  -1   7   6      309.32      302.57      7.84 o
   0   7   6       31.35       33.92      2.78 o
   1   7   6      758.10      764.70     17.51 o
   2   7   6      565.94      557.30     13.63 o
   3   7   6       84.68       91.71      5.74 o
   4   7   6     6100.18     5798.51     92.65 o
   5   7   6      912.84      838.54     18.55 o
   6   7   6      468.44      481.12     12.96 o
   7   7   6     1021.35     1099.40     23.38 o
   8   7   6       62.12       62.83      4.57 o
   9   7   6      290.68      290.72     11.21 o
  10   7   6      288.13      286.62     15.53 o
 -10   8   6      367.69      374.84     22.47 o
  -9   8   6      128.15      122.93      6.51 o
  -8   8   6       95.92       87.92      5.37 o
  -7   8   6     1581.24     1549.32     32.15 o
  -6   8   6     1190.43     1176.80     24.85 o
  -5   8   6       96.70      104.00      4.98 o
  -4   8   6      422.72      414.37     11.08 o
  -3   8   6       72.30       65.35      2.91 o
  -2   8   6       57.00       60.42      2.90 o
  -1   8   6      364.41      405.73      8.60 o
   0   8   6     1178.55     1173.82     25.28 o
   1   8   6      175.70      177.82      6.05 o
   2   8   6     2817.56     2960.78     62.84 o
   3   8   6      958.66      935.26     22.55 o
   4   8   6      401.07      416.33     10.96 o
   5   8   6       42.68       56.38      3.72 o
   6   8   6       27.97       35.45      2.81 o
   7   8   6       12.56       11.86      3.04 o
   8   8   6      833.54      823.52     21.65 o
   9   8   6      759.91      772.13     21.24 o
 -10   9   6      750.00      732.43     48.37 o
  -9   9   6        0.38        5.68      2.67 o
  -8   9   6      429.98      388.33     13.75 o
  -7   9   6      158.67      176.87      7.14 o
  -6   9   6      675.92      657.96     13.89 o
  -5   9   6       69.85       71.37      3.91 o
  -4   9   6     4118.07     4051.61     72.26 o
  -3   9   6      556.76      568.51     12.33 o
  -2   9   6       69.37       91.39      3.57 o
  -1   9   6     5378.21     5413.21     89.88 o
   0   9   6       77.97       78.70      4.64 o
   1   9   6      684.09      698.78     16.21 o
   2   9   6       14.24       14.24      2.16 o
   3   9   6      182.13      181.32      9.24 o
   4   9   6     1154.74     1098.01     22.20 o
   5   9   6      284.58      274.87     11.24 o
   6   9   6      660.26      705.45     16.98 o
   7   9   6       21.21       12.31      2.83 o
   8   9   6       36.65       33.55      4.32 o
   9   9   6       86.91      100.84      8.29 o
 -10  10   6       68.13       65.85      8.02 o
  -9  10   6       11.09       18.71      3.43 o
  -8  10   6       97.48       93.59      5.33 o
  -7  10   6     2948.13     2938.27     53.00 o
  -6  10   6      954.56      918.99     18.83 o
  -5  10   6        4.96        6.98      1.89 o
  -4  10   6      788.03      788.62     16.35 o
  -3  10   6      458.73      439.71     10.03 o
  -2  10   6     1241.68     1295.67     24.49 o
  -1  10   6      152.88      135.43      4.68 o
   0  10   6      335.49      325.73      8.74 o
   1  10   6      628.12      618.12     14.43 o
   2  10   6      405.08      392.11     10.21 o
   3  10   6       69.43       79.64      3.93 o
   4  10   6      416.43      436.40     10.47 o
   5  10   6      284.67      280.95      8.35 o
   6  10   6       96.54       81.92      4.45 o
   7  10   6      376.22      371.37     10.66 o
   8  10   6      137.32      120.19      6.17 o
   9  10   6       79.65      103.03     14.61 o
  -9  11   6        0.04        1.47      2.72 o
  -8  11   6      138.63      131.35      5.54 o
  -7  11   6      542.41      564.43     13.16 o
  -6  11   6      395.56      383.69      9.56 o
  -5  11   6        2.47        0.02      1.60 o
  -4  11   6      555.72      525.76     12.17 o
  -3  11   6     1159.78     1094.44     22.79 o
  -2  11   6      138.85      160.14      5.65 o
  -1  11   6       69.98       55.78      4.07 o
   0  11   6     1450.35     1503.82     34.72 o
   1  11   6       85.93       77.72      5.07 o
   2  11   6      380.57      387.12     16.55 o
   3  11   6      335.64      338.30     16.70 o
   4  11   6     1186.60     1126.02     34.00 o
   5  11   6     1033.68     1047.80     27.53 o
   6  11   6       77.16       83.06      6.80 o
   7  11   6       42.36       45.18      6.57 o
   8  11   6      137.33      145.50     10.70 o
  -9  12   6      882.78      932.67     41.74 o
  -8  12   6       54.15       62.16      7.10 o
  -7  12   6      915.41      898.17     24.78 o
  -6  12   6      708.60      686.35     17.60 o
  -5  12   6      182.99      198.05      8.33 o
  -4  12   6      454.94      491.94     14.33 o
  -3  12   6        0.46        2.72      1.94 o
  -2  12   6     1439.78     1438.11     40.49 o
  -1  12   6      316.61      286.60     10.24 o
   0  12   6      290.66      296.85     10.57 o
   1  12   6      438.89      449.15     15.76 o
   2  12   6     1890.58     1902.27     52.75 o
   3  12   6      191.38      211.91      9.99 o
   4  12   6      719.06      737.98     34.42 o
   5  12   6     1462.70     1542.10     44.92 o
   6  12   6      569.90      571.63     29.96 o
   7  12   6       30.61       33.73      6.16 o
   8  12   6      334.71      325.53     15.98 o
  -8  13   6      227.61      243.23     15.83 o
  -7  13   6      151.45      153.32      8.28 o
  -6  13   6      381.69      369.54     14.72 o
  -5  13   6        0.68        4.21      3.01 o
  -4  13   6      145.31      127.11      7.58 o
  -3  13   6      170.70      157.18      8.29 o
  -2  13   6      645.81      633.50     20.25 o
  -1  13   6     2399.90     2449.62     68.40 o
   0  13   6      332.07      307.62     10.87 o
   1  13   6     2329.31     2246.32     60.99 o
   2  13   6      637.49      608.42     25.70 o
   3  13   6        2.26        1.82      3.61 o
   4  13   6       29.99       32.66      6.24 o
   5  13   6      393.82      411.89     16.65 o
   6  13   6       35.31       29.31      8.24 o
   7  13   6       28.59       36.04      6.59 o
   8  13   6       24.68       17.96      5.55 o
  -8  14   6       30.06       19.94      5.22 o
  -7  14   6       32.78       30.51      5.40 o
  -6  14   6       32.47       35.15      4.53 o
  -5  14   6        0.01       -2.41      3.64 o
  -4  14   6       97.21      104.91     19.51 o
  -3  14   6      718.55      723.08     30.19 o
  -2  14   6        0.08        2.19      3.23 o
  -1  14   6       35.25       28.14      4.00 o
   0  14   6       46.35       48.40      4.91 o
   1  14   6       10.30        8.52      7.76 o
   2  14   6       28.45       13.62      4.42 o
   3  14   6     1553.99     1591.05     58.47 o
   4  14   6       29.61       40.30      7.09 o
   5  14   6      369.05      335.24     19.11 o
   6  14   6      115.92      127.98     11.92 o
   7  14   6        0.27        2.26      4.36 o
  -7  15   6      954.38      934.88     41.24 o
  -6  15   6      317.92      346.62     15.30 o
  -5  15   6       20.45       15.65      5.25 o
  -4  15   6       21.79       23.02      5.07 o
  -3  15   6        2.44        1.35      3.50 o
  -2  15   6      473.37      519.85     21.54 o
  -1  15   6      244.69      258.78     11.68 o
   0  15   6      963.97      944.67     37.44 o
   1  15   6      422.83      420.76     19.07 o
   2  15   6      117.88      122.53      9.37 o
   3  15   6       11.09       10.83      4.73 o
   4  15   6       76.95       81.44      8.92 o
   5  15   6       12.10       11.80      6.21 o
   6  15   6      299.14      324.00     15.54 o
   7  15   6        4.96        6.09      5.12 o
  -7  16   6      137.40      124.19     13.16 o
  -6  16   6      856.42      862.48     49.48 o
  -5  16   6     2098.82     2153.07     76.40 o
  -4  16   6      573.27      558.94     24.31 o
  -3  16   6       40.69       40.86      6.05 o
  -2  16   6      277.40      292.12     14.15 o
  -1  16   6      271.50      278.07     20.40 o
   0  16   6       49.72       62.07     18.25 o
   1  16   6       38.10       50.71      7.68 o
   2  16   6      390.97      403.42     29.35 o
   3  16   6      651.14      697.98     40.27 o
   4  16   6       10.73        1.68      4.73 o
   5  16   6      879.03      859.92     71.94 o
   6  16   6      490.15      440.72     24.45 o
  -6  17   6        2.03        0.31      5.47 o
  -5  17   6      455.68      504.56     42.79 o
  -4  17   6      129.88      142.59     21.51 o
  -3  17   6      152.18      174.12     23.41 o
  -2  17   6     1636.18     1692.29    102.83 o
  -1  17   6      145.99      147.72     16.65 o
   0  17   6        5.95       17.59     12.77 o
   1  17   6       31.05       41.55     15.91 o
   2  17   6      383.21      359.31     17.94 o
   3  17   6      174.33      179.40     12.46 o
   4  17   6       71.05       90.84      9.91 o
   5  17   6      269.23      270.38     17.70 o
  -5  18   6        0.54       -0.39      8.79 o
  -4  18   6      224.78      228.40     28.39 o
  -3  18   6      602.42      676.22     52.48 o
  -2  18   6      484.88      461.49     40.78 o
  -1  18   6      298.78      255.56     22.50 o
   0  18   6        9.40        7.68     11.93 o
   1  18   6      242.24      240.66     34.44 o
   2  18   6       27.35       43.52     17.93 o
   3  18   6      209.71      217.90     13.98 o
   4  18   6       18.49       13.54      6.34 o
  -3  19   6      382.25      448.50     41.50 o
  -2  19   6      496.08      527.19     45.64 o
  -1  19   6      496.70      510.78     33.72 o
   0  19   6      350.00      349.87     42.73 o
   1  19   6      291.61      310.56     40.32 o
   2  19   6      548.18      494.99     50.80 o
   3  19   6      270.68      236.74     35.90 o
 -11   1   7      295.13      333.13     12.97 o
 -10   1   7      427.90      441.71     13.43 o
  -9   1   7        1.22        2.58      2.25 o
  -8   1   7     1828.66     1803.04     37.30 o
  -7   1   7      129.72      142.29      6.25 o
  -6   1   7     1686.62     1658.28     33.72 o
  -5   1   7      311.78      316.35      8.99 o
  -4   1   7      559.06      565.07     15.11 o
  -3   1   7      643.87      591.26     17.11 o
  -2   1   7     1897.63     1845.64     45.21 o
  -1   1   7       21.45       34.52      2.88 o
   0   1   7      513.50      540.75     15.47 o
   1   1   7      576.77      545.28     14.00 o
   2   1   7       22.67       21.41      1.75 o
   3   1   7       12.41       13.24      2.01 o
   4   1   7        4.06        5.78      1.33 o
   5   1   7      923.57      942.29     18.73 o
   6   1   7      126.07      133.22      5.71 o
   7   1   7      327.46      327.98      9.80 o
   8   1   7      161.45      185.15      7.50 o
   9   1   7        2.69        7.00      3.06 o
  10   1   7        3.97        3.48      3.42 o
 -11   2   7     2829.70     2899.75     65.34 o
 -10   2   7      655.78      688.37     22.70 o
  -9   2   7      328.47      323.59     10.58 o
  -8   2   7      219.55      240.51      8.82 o
  -7   2   7      108.12      107.59      5.41 o
  -6   2   7       72.07       76.09      4.37 o
  -5   2   7     4959.55     4879.13     90.48 o
  -4   2   7     1914.12     1890.88     38.39 o
  -3   2   7     2060.28     2060.37     46.14 o
  -2   2   7       33.09       35.23      3.20 o
  -1   2   7      261.05      220.34      7.53 o
   0   2   7     2416.86     2363.63     47.88 o
   1   2   7       73.48       73.03      3.68 o
   2   2   7      219.63      220.92      6.18 o
   3   2   7     5286.83     5028.77    104.40 o
   4   2   7      234.91      252.96      7.85 o
   5   2   7       25.46       27.87      2.46 o
   6   2   7     2473.06     2339.85     41.94 o
   7   2   7      167.10      174.33      6.92 o
   8   2   7     1479.84     1570.18     34.64 o
   9   2   7        0.00        4.08      3.13 o
  10   2   7      137.50      136.67      7.81 o
 -10   3   7      274.51      257.02     12.32 o
  -9   3   7      406.55      416.30     12.09 o
  -8   3   7     1971.26     1941.34     39.19 o
  -7   3   7     1880.25     1853.08     40.15 o
  -6   3   7      225.11      241.63      7.55 o
  -5   3   7       39.55       38.91      3.67 o
  -4   3   7      439.57      453.88     11.73 o
  -3   3   7      386.58      386.33     10.22 o
  -2   3   7     4071.65     4089.06     80.46 o
  -1   3   7      392.34      372.32     10.92 o
   0   3   7      551.18      524.19     11.94 o
   1   3   7        2.07        2.16      1.17 o
   2   3   7      211.61      238.39      6.14 o
   3   3   7       71.62       73.95      3.83 o
   4   3   7      157.15      138.16      6.43 o
   5   3   7      329.98      313.95      8.11 o
   6   3   7        2.25        6.38      1.87 o
   7   3   7      102.37       92.31      4.74 o
   8   3   7      376.05      406.29     12.46 o
   9   3   7       19.91       29.61      4.86 o
  10   3   7      442.65      481.07     14.98 o
 -10   4   7      378.71      360.94     18.03 o
  -9   4   7     1185.17     1195.22     33.28 o
  -8   4   7       84.18       87.87      6.05 o
  -7   4   7      200.41      186.01      8.60 o
  -6   4   7     1895.92     1833.31     39.74 o
  -5   4   7      147.78      125.08      5.85 o
  -4   4   7     1070.07     1051.42     25.08 o
  -3   4   7      244.21      260.93      7.79 o
  -2   4   7       84.29       74.96      3.64 o
  -1   4   7      723.62      686.61     17.56 o
   0   4   7      464.44      456.88     11.99 o
   1   4   7     2232.86     2144.57     38.66 o
   2   4   7      699.15      681.63     17.56 o
   3   4   7      106.50      125.73      4.93 o
   4   4   7       16.86       16.31      2.39 o
   5   4   7      635.82      614.51     13.34 o
   6   4   7      540.10      546.20     16.72 o
   7   4   7     1046.68     1075.99     23.16 o
   8   4   7      328.07      345.95      9.98 o
   9   4   7       72.52       72.80      4.72 o
  10   4   7       48.60       51.89      5.55 o
 -10   5   7      421.76      422.81     16.78 o
  -9   5   7       28.91       44.81      5.82 o
  -8   5   7      947.74      910.61     26.44 o
  -7   5   7      140.77      141.83      7.04 o
  -6   5   7      118.93      121.62      5.55 o
  -5   5   7      508.50      484.62     16.68 o
  -4   5   7      342.47      345.09      9.55 o
  -3   5   7       17.96       11.47      1.74 o
  -2   5   7      371.05      429.09      9.84 o
  -1   5   7       61.67       80.13      4.55 o
   0   5   7       57.58       52.60      4.12 o
   1   5   7      262.16      282.91      7.68 o
   2   5   7      334.04      354.80      9.16 o
   3   5   7      263.09      274.92      8.44 o
   4   5   7       98.12      107.37      5.02 o
   5   5   7      591.38      562.65     13.09 o
   6   5   7       82.54       83.52      4.37 o
   7   5   7      219.77      235.57      7.83 o
   8   5   7       10.92        9.58      3.05 o
   9   5   7      175.14      190.13      7.96 o
 -10   6   7      184.86      189.32      9.92 o
  -9   6   7       10.32        7.43      3.14 o
  -8   6   7        8.48       10.49      3.03 o
  -7   6   7        0.06       -0.38      2.11 o
  -6   6   7      261.48      241.57      7.95 o
  -5   6   7     1465.62     1431.09     33.41 o
  -4   6   7      770.79      791.11     16.66 o
  -3   6   7      116.71      116.91      4.35 o
  -2   6   7      259.97      249.41      6.67 o
  -1   6   7      123.08      109.97      5.25 o
   0   6   7      754.59      773.76     16.73 o
   1   6   7     2918.91     2949.82     47.64 o
   2   6   7      803.01      780.22     15.99 o
   3   6   7      105.84       96.24      4.84 o
   4   6   7      369.12      367.71     12.42 o
   5   6   7      695.98      716.29     15.86 o
   6   6   7       45.21       53.92      3.61 o
   7   6   7      144.67      158.12      6.38 o
   8   6   7      108.45      153.39     15.34 o
   9   6   7        4.75        4.63      3.26 o
 -10   7   7       12.26        7.71      3.20 o
  -9   7   7       29.38       36.25      4.24 o
  -8   7   7      151.31      136.93      7.35 o
  -7   7   7     2176.13     1982.75     51.85 o
  -6   7   7      305.74      306.35     10.56 o
  -5   7   7      412.38      422.56     12.76 o
  -4   7   7       88.73       86.39      3.97 o
  -3   7   7     1668.00     1683.86     31.84 o
  -2   7   7      946.06      887.37     20.25 o
  -1   7   7     1636.53     1636.85     31.01 o
   0   7   7      365.01      367.82     10.61 o
   1   7   7        0.99        5.72      1.90 o
   2   7   7      132.08      132.68      5.65 o
   3   7   7      182.60      172.71      6.12 o
   4   7   7     2230.16     2082.77     41.82 o
   5   7   7        1.16        1.85      1.61 o
   6   7   7      130.19      148.59      7.14 o
   7   7   7      172.22      193.75      8.54 o
   8   7   7      494.59      505.55     15.60 o
   9   7   7      433.62      479.16     15.59 o
 -10   8   7      419.69      409.88     13.91 o
  -9   8   7      760.95      858.55     22.90 o
  -8   8   7       46.15       47.11      5.08 o
  -7   8   7      138.28      146.29      6.59 o
  -6   8   7      840.54      825.96     19.64 o
  -5   8   7        0.51        4.12      2.30 o
  -4   8   7     1135.69     1061.08     23.95 o
  -3   8   7      506.41      571.06     14.24 o
  -2   8   7     1666.64     1641.17     34.43 o
  -1   8   7      292.59      289.73      8.00 o
   0   8   7     1413.55     1360.68     29.47 o
   1   8   7     5321.82     5134.31    128.71 o
   2   8   7     1298.80     1295.27     30.57 o
   3   8   7      155.30      143.10      7.10 o
   4   8   7       99.46      104.97      5.81 o
   5   8   7      575.76      602.41     19.84 o
   6   8   7     1516.10     1435.56     33.16 o
   7   8   7      245.27      256.45      9.85 o
   8   8   7       36.87       36.71      4.69 o
   9   8   7      157.65      133.85      8.00 o
  -9   9   7      397.38      388.58     14.59 o
  -8   9   7       65.39       59.21      4.61 o
  -7   9   7      378.13      383.02     10.54 o
  -6   9   7      209.09      219.69      7.30 o
  -5   9   7      337.37      329.12      9.03 o
  -4   9   7        3.30        5.04      1.79 o
  -3   9   7        0.45        0.42      1.50 o
  -2   9   7      492.17      452.78     10.87 o
  -1   9   7      686.58      679.57     13.44 o
   0   9   7        1.15        3.05      1.78 o
   1   9   7     1069.21     1071.22     23.98 o
   2   9   7      522.34      537.95     15.65 o
   3   9   7        0.84        2.64      1.92 o
   4   9   7       13.63       10.64      2.82 o
   5   9   7       56.96       47.23      3.87 o
   6   9   7        3.34        4.64      2.53 o
   7   9   7      478.84      501.03     15.09 o
   8   9   7       67.57       80.37      6.42 o
   9   9   7        1.43       -2.43      3.49 o
  -9  10   7      481.69      477.33     13.76 o
  -8  10   7       45.23       38.82      4.20 o
  -7  10   7      403.26      392.60     11.41 o
  -6  10   7     2464.47     2457.34     47.72 o
  -5  10   7       12.67       23.44      2.77 o
  -4  10   7       81.26       98.41      4.34 o
  -3  10   7        0.58        2.83      1.56 o
  -2  10   7      332.27      311.72      7.79 o
  -1  10   7        4.32        2.27      1.65 o
   0  10   7     1078.03     1040.53     23.34 o
   1  10   7     2502.51     2389.03     48.84 o
   2  10   7      710.24      687.09     16.54 o
   3  10   7     1635.10     1596.51     34.27 o
   4  10   7      889.80      870.64     40.83 o
   5  10   7     1127.32     1115.25     24.55 o
   6  10   7      469.14      499.66     13.46 o
   7  10   7       38.37       35.81      3.82 o
   8  10   7       19.31       14.68      3.55 o
  -9  11   7      275.70      276.38     10.58 o
  -8  11   7       79.85       82.25      5.31 o
  -7  11   7       85.26       79.27      4.44 o
  -6  11   7      950.45      940.49     21.15 o
  -5  11   7     1558.71     1625.40     33.23 o
  -4  11   7      795.61      776.27     17.26 o
  -3  11   7     2661.81     2684.40     51.55 o
  -2  11   7      379.84      346.11     12.81 o
  -1  11   7     2925.37     2951.20     55.60 o
   0  11   7     1616.66     1614.03     34.17 o
   1  11   7        4.32        8.33      1.86 o
   2  11   7      167.56      156.69      5.88 o
   3  11   7       16.11       25.46      2.58 o
   4  11   7      173.67      177.61      7.85 o
   5  11   7      125.26      131.10      6.74 o
   6  11   7     2647.50     2666.11     69.48 o
   7  11   7     1066.10     1134.79     36.33 o
   8  11   7      241.86      264.53     14.35 o
  -8  12   7      207.76      197.54     10.41 o
  -7  12   7        1.37        4.18      1.92 o
  -6  12   7        6.89       10.41      2.26 o
  -5  12   7       47.77       46.32      3.66 o
  -4  12   7       66.55       65.66      6.20 o
  -3  12   7      594.17      645.06     21.40 o
  -2  12   7     1091.39     1051.12     31.22 o
  -1  12   7       18.39       22.95      3.54 o
   0  12   7      252.59      229.92     17.35 o
   1  12   7     1471.91     1490.37     42.92 o
   2  12   7      445.30      444.31     18.22 o
   3  12   7      565.68      550.70     19.47 o
   4  12   7      262.45      266.24     12.35 o
   5  12   7      601.15      656.50     29.94 o
   6  12   7      376.43      345.29     15.73 o
   7  12   7       86.57       70.35      8.05 o
  -8  13   7       98.83      106.96      8.44 o
  -7  13   7      717.45      697.00     24.57 o
  -6  13   7      225.37      213.45     11.42 o
  -5  13   7      117.93      114.00     10.09 o
  -4  13   7        1.38        2.86      3.73 o
  -3  13   7      122.57      157.02     11.60 o
  -2  13   7      182.05      174.78     10.41 o
  -1  13   7        1.76       -0.49      2.42 o
   0  13   7      504.06      537.43     18.62 o
   1  13   7       25.64       21.77      4.06 o
   2  13   7     1439.83     1327.19     49.72 o
   3  13   7      104.61      108.17     13.42 o
   4  13   7      194.41      174.94     16.74 o
   5  13   7       88.68      100.98     10.85 o
   6  13   7      904.43      925.38     62.31 o
   7  13   7      141.07      121.50     13.84 o
  -7  14   7      392.60      416.74     20.62 o
  -6  14   7     2890.16     2874.46     79.49 o
  -5  14   7       27.34       29.26     11.51 o
  -4  14   7      210.06      211.16     13.02 o
  -3  14   7     1235.05     1307.65     47.68 o
  -2  14   7        4.05        5.13      3.66 o
  -1  14   7      283.26      286.60     12.95 o
   0  14   7      469.59      510.08     22.42 o
   1  14   7      243.25      238.35     13.64 o
   2  14   7      485.41      519.64     23.57 o
   3  14   7     1060.76     1095.53     77.76 o
   4  14   7       30.53       26.57     10.83 o
   5  14   7      101.76      105.91     11.25 o
   6  14   7        0.84       -0.90      5.37 o
  -7  15   7        4.86        3.50      4.40 o
  -6  15   7      137.81      150.38     10.24 o
  -5  15   7      662.99      658.05     28.47 o
  -4  15   7      755.58      759.73     31.02 o
  -3  15   7     1933.98     1926.42     67.76 o
  -2  15   7      632.38      639.00     26.18 o
  -1  15   7      250.83      256.55     17.45 o
   0  15   7     1041.11     1038.63     39.91 o
   1  15   7      519.15      521.80     32.99 o
   2  15   7       30.35       31.45      6.06 o
   3  15   7      429.96      430.96     21.52 o
   4  15   7       16.34        9.49      5.58 o
   5  15   7      472.60      536.99     42.43 o
   6  15   7      833.91      864.66     38.80 o
  -6  16   7       75.58      100.89      8.84 o
  -5  16   7      731.99      753.24     31.98 o
  -4  16   7        0.79        5.84      4.63 o
  -3  16   7       18.64       14.71      5.03 o
  -2  16   7       21.43       36.92      5.74 o
  -1  16   7       24.41       33.28      5.43 o
   0  16   7       76.50       86.52      8.06 o
   1  16   7       93.62      105.39      8.81 o
   2  16   7        0.75        0.04      4.38 o
   3  16   7      109.95      100.73      9.71 o
   4  16   7       21.48       30.61      7.15 o
   5  16   7      139.24      159.76     13.80 o
  -5  17   7      330.06      330.89     33.38 o
  -4  17   7      683.20      766.23     55.89 o
  -3  17   7     1274.46     1400.33     87.82 o
  -2  17   7        5.19       11.82      9.25 o
  -1  17   7       43.63       33.63      9.82 o
   0  17   7     1825.58     1790.92    116.32 o
   1  17   7       90.94       88.21     22.74 o
   2  17   7      140.04      121.91     10.28 o
   3  17   7        8.22       13.21      5.74 o
   4  17   7       20.74       18.56      6.65 o
  -4  18   7       22.70       29.07     13.05 o
  -3  18   7      318.32      329.43     33.21 o
  -1  18   7      535.06      550.93     52.31 o
   0  18   7      828.04      813.89     67.15 o
   1  18   7       68.03       59.65     20.33 o
   2  18   7      404.06      452.26     46.71 o
   3  18   7      946.53     1026.44     79.02 o
  -1  19   7        9.74        4.99     12.10 o
   0  19   7      329.05      340.24     42.51 o
 -10   0   8       37.73       27.61      5.78 o
  -9   0   8      111.94      107.98      8.87 o
  -8   0   8      355.11      355.88     15.65 o
  -7   0   8       50.10       51.15      7.90 o
  -6   0   8     2307.88     2267.24     63.68 o
  -5   0   8      279.62      320.46     13.26 o
  -4   0   8     4632.56     4605.44    153.59 o
  -3   0   8    12687.58    12517.14    404.22 o
  -2   0   8     4107.10     4089.74    113.45 o
  -1   0   8     3424.18     3339.83    111.31 o
   0   0   8       55.21       59.23      6.29 o
   1   0   8     2599.27     2432.81     83.43 o
   2   0   8     1327.02     1293.62     38.92 o
   3   0   8     2469.01     2371.12     68.64 o
   4   0   8       83.02      100.27      5.73 o
   5   0   8      937.00      926.76     28.35 o
   6   0   8     2975.83     2969.07     79.80 o
   7   0   8      820.39      828.37     27.00 o
   8   0   8      270.90      316.61     14.43 o
   9   0   8      708.84      763.47     30.66 o
 -10   1   8      289.89      287.00     11.54 o
  -9   1   8      157.19      161.45      7.45 o
  -8   1   8        2.20        0.61      2.08 o
  -7   1   8      162.43      163.62      6.78 o
  -6   1   8      191.91      197.40      7.17 o
  -5   1   8     1982.94     1959.77     38.74 o
  -4   1   8       83.97       95.38      5.17 o
  -3   1   8      209.52      215.99      7.82 o
  -2   1   8      604.38      634.92     16.56 o
  -1   1   8     1641.67     1595.39     36.47 o
   0   1   8     1544.23     1539.74     38.59 o
   1   1   8     5263.61     5120.81    107.84 o
   2   1   8      937.01      940.50     20.82 o
   3   1   8      254.17      273.49      7.81 o
   4   1   8      400.89      405.76     11.22 o
   5   1   8       32.26       34.89      2.71 o
   6   1   8      547.31      557.38     13.86 o
   7   1   8      242.69      245.21      8.31 o
   8   1   8        1.90        2.16      2.81 o
   9   1   8       13.38       14.97      3.83 o
 -10   2   8        1.97        2.52      3.98 o
  -9   2   8      171.85      176.52      7.66 o
  -8   2   8       11.80       14.88      2.84 o
  -7   2   8      148.51      140.96      6.49 o
  -6   2   8       40.68       43.17      3.61 o
  -5   2   8      361.98      387.87     11.95 o
  -4   2   8      801.67      763.04     19.21 o
  -3   2   8      516.37      526.32     16.14 o
  -2   2   8      382.73      405.44     13.17 o
  -1   2   8      277.23      276.37      8.38 o
   0   2   8        0.40        1.92      1.61 o
   1   2   8      126.44      130.47      5.31 o
   2   2   8        0.35        3.53      1.83 o
   3   2   8        0.01        2.89      1.46 o
   4   2   8       53.39       56.12      4.64 o
   5   2   8      657.43      646.58     14.05 o
   6   2   8       20.91       20.18      2.52 o
   7   2   8      194.73      191.40      8.80 o
   8   2   8      176.03      183.22      8.15 o
   9   2   8        1.02        3.29      3.08 o
 -10   3   8      585.68      559.78     19.94 o
  -9   3   8       59.64       58.59      6.49 o
  -8   3   8      426.03      448.33     14.15 o
  -7   3   8      785.57      817.38     21.00 o
  -6   3   8      217.03      233.22      8.75 o
  -5   3   8      706.27      677.85     17.86 o
  -4   3   8       17.16       20.47      2.99 o
  -3   3   8     2991.44     3031.11     72.85 o
  -2   3   8      168.28      150.99      6.57 o
  -1   3   8     3149.41     3052.27     61.26 o
   0   3   8      389.33      410.99     11.11 o
   1   3   8      454.78      441.16     11.66 o
   2   3   8     4020.87     3745.71     73.91 o
   3   3   8       36.42       43.45      3.89 o
   4   3   8      319.62      330.73     12.79 o
   5   3   8       85.23       83.49      8.06 o
   6   3   8      453.35      433.68     11.30 o
   7   3   8        1.42        1.22      2.16 o
   8   3   8     1040.20     1066.75     35.77 o
   9   3   8      149.71      164.51      9.70 o
 -10   4   8      150.79      136.73      9.77 o
  -9   4   8       76.88       80.93      7.31 o
  -8   4   8      176.05      212.54     10.66 o
  -7   4   8      706.60      781.36     20.29 o
  -6   4   8     1434.46     1389.22     29.19 o
  -5   4   8       31.12       46.62      6.00 o
  -4   4   8     2200.92     2204.27     51.15 o
  -3   4   8     5161.02     5126.66     96.92 o
  -2   4   8     1183.68     1137.31     27.46 o
  -1   4   8      262.77      261.44      9.07 o
   0   4   8      562.60      513.04     12.27 o
   1   4   8      327.79      316.94      8.87 o
   2   4   8      153.41      160.29      6.64 o
   3   4   8     2625.40     2466.09     61.45 o
   4   4   8      776.20      760.99     22.31 o
   5   4   8     1144.20     1182.79     29.69 o
   6   4   8        5.69        3.82      1.95 o
   7   4   8      563.17      610.18     15.03 o
   8   4   8        0.61        2.72      2.68 o
   9   4   8      404.19      426.72     14.40 o
 -10   5   8        1.41       -0.72      3.85 o
  -9   5   8      644.46      652.79     21.66 o
  -8   5   8       69.46       68.88      6.60 o
  -7   5   8      158.50      143.76      7.36 o
  -6   5   8     1643.25     1558.36     36.33 o
  -5   5   8     1033.04      966.26     23.56 o
  -4   5   8       31.93       36.43      3.57 o
  -3   5   8        6.40        7.22      1.97 o
  -2   5   8      207.99      201.19      8.52 o
  -1   5   8       57.57       71.87      4.68 o
   0   5   8     1069.42     1028.03     21.64 o
   1   5   8     4150.44     3908.28     72.40 o
   2   5   8     1002.58      988.27     24.20 o
   3   5   8        4.93        7.19      2.67 o
   4   5   8      139.19      136.14      7.55 o
   5   5   8       12.38        6.56      2.65 o
   6   5   8      549.97      538.98     13.35 o
   7   5   8      498.72      508.21     16.72 o
   8   5   8       23.53       27.70      4.79 o
   9   5   8        7.13        6.84      3.47 o
 -10   6   8       20.62       22.74      4.38 o
  -9   6   8     1034.23     1027.06     37.12 o
  -8   6   8      442.53      407.89     13.67 o
  -7   6   8      651.59      616.74     17.67 o
  -6   6   8       41.63       49.71      4.58 o
  -5   6   8      158.99      175.74      8.59 o
  -4   6   8     2762.10     2817.35     55.33 o
  -3   6   8      110.13       92.96      4.33 o
  -2   6   8        3.19        7.57      2.17 o
  -1   6   8     1158.55     1185.15     31.15 o
   0   6   8      121.02      124.23      6.38 o
   1   6   8      314.13      303.84      8.58 o
   2   6   8        9.37       12.24      2.72 o
   3   6   8       46.90       43.06      6.57 o
   4   6   8      472.66      482.12     16.00 o
   5   6   8     2416.65     2383.95     51.75 o
   6   6   8        2.43        2.86      2.65 o
   7   6   8        8.09        7.34      3.00 o
   8   6   8      526.46      537.22     21.44 o
   9   6   8      244.97      273.44     11.43 o
  -9   7   8       83.78       91.64      6.85 o
  -8   7   8      109.37      109.31      6.98 o
  -7   7   8      663.85      672.17     24.07 o
  -6   7   8       65.67       71.14      5.30 o
  -5   7   8       49.12       57.67      4.59 o
  -4   7   8       37.67       43.04      3.95 o
  -3   7   8      794.59      788.26     26.71 o
  -2   7   8      274.04      306.11      9.64 o
  -1   7   8     1940.12     2011.99     45.58 o
   0   7   8      559.01      632.21     15.86 o
   1   7   8      534.35      527.36     13.86 o
   2   7   8     1372.02     1367.95     36.23 o
   3   7   8      101.45       99.44      6.38 o
   4   7   8      174.47      180.29     11.05 o
   5   7   8      290.65      278.59     11.60 o
   6   7   8       19.60       14.63      3.35 o
   7   7   8       12.04       11.63      3.33 o
   8   7   8      422.92      433.52     14.41 o
  -9   8   8      171.19      193.70      9.23 o
  -8   8   8      108.12      120.96      7.65 o
  -7   8   8       24.64       32.26      4.48 o
  -6   8   8      147.24      145.27      6.63 o
  -5   8   8       39.57       36.35      3.99 o
  -4   8   8       64.30       66.51      4.76 o
  -3   8   8      449.07      449.76     13.27 o
  -2   8   8        8.93       14.74      2.45 o
  -1   8   8      136.29      137.32      6.34 o
   0   8   8        4.84        3.54      1.97 o
   1   8   8     1653.60     1555.30     36.61 o
   2   8   8     1244.88     1217.05     32.75 o
   3   8   8     2748.89     2643.59     64.19 o
   4   8   8     1288.89     1266.39     35.59 o
   5   8   8        9.60        9.36      3.52 o
   6   8   8      616.10      589.09     16.74 o
   7   8   8      276.03      262.81     10.26 o
   8   8   8        5.84       10.44      3.63 o
  -9   9   8      116.55      112.77      6.54 o
  -8   9   8      201.65      192.30      7.90 o
  -7   9   8       13.12       20.04      3.45 o
  -6   9   8      554.83      578.58     18.29 o
  -5   9   8      328.69      310.22     10.84 o
  -4   9   8       15.54       20.15      3.26 o
  -3   9   8       94.05       83.74      5.09 o
  -2   9   8       29.95       32.40      3.22 o
  -1   9   8      105.64      123.02      6.08 o
   0   9   8      616.84      594.49     15.21 o
   1   9   8      418.29      411.00     16.63 o
   2   9   8     1601.55     1543.07     33.60 o
   3   9   8       91.60       93.74      6.64 o
   4   9   8     1251.07     1246.02     33.73 o
   5   9   8      198.17      215.90      9.92 o
   6   9   8      370.00      362.34     12.20 o
   7   9   8     2203.00     2155.11     48.03 o
   8   9   8       11.33       10.65      3.64 o
  -8  10   8       94.74       91.88      6.44 o
  -7  10   8       75.69       75.44      5.01 o
  -6  10   8       75.58       82.27      5.45 o
  -5  10   8      637.42      693.50     21.16 o
  -4  10   8      856.76      883.21     19.96 o
  -3  10   8      134.68      118.10      5.52 o
  -2  10   8        5.28        1.98      2.14 o
  -1  10   8      407.92      461.25     12.64 o
   0  10   8      339.35      305.28      9.46 o
   1  10   8      655.36      654.49     16.40 o
   2  10   8       76.85       95.20      5.08 o
   3  10   8      232.20      230.88      8.74 o
   4  10   8      547.15      536.83     15.58 o
   5  10   8      833.26      866.56     25.36 o
   6  10   8        0.11        3.31      3.14 o
   7  10   8       53.51       49.33      5.11 o
  -8  11   8      166.26      153.46      7.27 o
  -7  11   8      974.63      985.55     26.15 o
  -6  11   8       24.27       23.38      3.47 o
  -5  11   8      259.20      241.49      8.64 o
  -4  11   8       28.95       41.54      4.24 o
  -3  11   8       70.14       69.16      4.51 o
  -2  11   8      764.28      808.09     22.17 o
  -1  11   8      290.35      283.12      9.44 o
   0  11   8        3.70       11.10      2.53 o
   1  11   8      390.48      430.05     12.56 o
   2  11   8       78.40       76.33      6.12 o
   3  11   8     1067.60     1051.84     25.97 o
   4  11   8      127.62      115.92      6.47 o
   5  11   8        3.66        5.26      2.47 o
   6  11   8      387.64      373.95     13.71 o
   7  11   8       12.76        9.03      2.90 o
  -8  12   8       14.74       15.11      3.34 o
  -7  12   8      198.59      215.50      8.55 o
  -6  12   8       15.03        9.80      2.65 o
  -5  12   8      308.10      327.55     11.65 o
  -4  12   8       50.93       46.60      3.69 o
  -3  12   8      271.05      285.91      9.88 o
  -2  12   8       16.86       16.37      2.50 o
  -1  12   8      344.19      314.66     11.02 o
   0  12   8      715.34      749.55     21.11 o
   1  12   8     1887.64     1935.53     47.88 o
   2  12   8      255.41      283.64     12.66 o
   3  12   8      228.48      223.63     11.38 o
   4  12   8      411.64      390.80     20.78 o
   5  12   8      107.63      103.88     11.17 o
   6  12   8      349.34      355.77     21.15 o
   7  12   8      205.43      225.24     13.42 o
  -7  13   8        5.63        8.00      4.27 o
  -6  13   8      166.77      174.53     13.12 o
  -5  13   8      115.33      124.34     10.94 o
  -4  13   8       50.85       62.68      9.74 o
  -3  13   8        1.54        5.43      5.26 o
  -2  13   8      493.41      502.62     20.66 o
  -1  13   8       90.08      107.64      7.56 o
   0  13   8       30.02       24.85      4.50 o
   1  13   8        0.01        4.71      4.35 o
   2  13   8       51.98       34.63     10.92 o
   3  13   8       90.25       92.70      9.66 o
   4  13   8      439.42      464.59     23.51 o
   5  13   8      506.37      491.56     25.35 o
   6  13   8      238.66      258.56     17.91 o
  -6  14   8       38.02       31.87      9.25 o
  -5  14   8       11.30       19.60      7.79 o
  -4  14   8       47.27       53.09      9.40 o
  -3  14   8        1.02       -2.74      4.88 o
  -2  14   8       25.79       19.71      6.33 o
  -1  14   8       94.10      107.03      9.11 o
   0  14   8       68.94       61.75      7.43 o
   1  14   8      269.37      256.59     17.59 o
   2  14   8       36.13       26.64      9.77 o
   3  14   8      518.53      509.38     24.59 o
   4  14   8        3.18        4.28      5.26 o
   5  14   8       83.92       83.79     10.74 o
  -6  15   8       17.61       14.45      7.90 o
  -5  15   8      106.43      115.66     13.39 o
  -4  15   8      414.80      432.37     25.93 o
  -3  15   8      928.52     1012.09     48.72 o
  -2  15   8      486.26      542.20     28.79 o
  -1  15   8        7.19       11.66      4.74 o
   0  15   8       10.34        9.08      4.65 o
   1  15   8       79.42       78.97      8.40 o
   2  15   8      132.64      136.00     11.13 o
   3  15   8      183.42      192.67     13.90 o
   4  15   8      962.14      970.74     40.81 o
   5  15   8      146.19      149.68     15.26 o
  -5  16   8      227.94      219.15     18.20 o
  -4  16   8       70.51       87.37     11.14 o
  -3  16   8      119.75       99.97     10.97 o
  -2  16   8        1.99       -1.46      5.20 o
  -1  16   8      195.26      205.75     13.14 o
   0  16   8      772.55      725.93     36.96 o
   1  16   8      590.89      597.30     68.39 o
   2  16   8      652.17      654.14     29.19 o
   3  16   8       50.31       58.67      8.50 o
   4  16   8       31.34       36.77      7.97 o
   0  17   8       23.45       36.35     15.74 o
   1  17   8        3.85       -3.48      9.74 o
   2  17   8      220.97      228.50     34.10 o
   3  17   8      120.93      127.74     11.88 o
   0  18   8        1.13        0.11     11.59 o
  -9   1   9       38.00       40.11      4.67 o
  -8   1   9      669.57      707.17     17.87 o
  -7   1   9       95.41       93.96      5.46 o
  -6   1   9       63.94       73.32      4.64 o
  -5   1   9      689.80      703.85     16.76 o
  -4   1   9      635.69      643.60     21.50 o
  -3   1   9      155.57      196.54      8.59 o
  -2   1   9       17.33       24.97      3.12 o
  -1   1   9        2.45       -1.25      1.93 o
   0   1   9      596.53      567.56     17.26 o
   1   1   9        0.56        3.15      2.42 o
   2   1   9      691.65      661.21     19.95 o
   3   1   9      316.53      300.78     13.20 o
   4   1   9      293.39      291.96     18.47 o
   5   1   9      488.67      485.96     17.01 o
   6   1   9      506.04      519.55     16.74 o
   7   1   9      411.37      413.70     12.60 o
   8   1   9      386.36      380.97     17.26 o
  -9   2   9       14.67       19.54      4.58 o
  -8   2   9      209.59      205.86      7.90 o
  -7   2   9     1056.37     1093.93     24.86 o
  -6   2   9      150.82      142.10      7.08 o
  -5   2   9        6.54        2.30      2.16 o
  -4   2   9       20.67       18.72      4.69 o
  -3   2   9     2362.13     2308.82     81.50 o
  -2   2   9      854.01      852.00     21.74 o
  -1   2   9     1573.13     1489.14     34.76 o
   0   2   9      423.51      449.32     19.82 o
   1   2   9      502.26      488.71     15.58 o
   2   2   9       21.74       27.28      3.18 o
   3   2   9     2135.18     2131.41     48.33 o
   4   2   9      772.92      765.69     22.56 o
   5   2   9     3876.67     3763.85     90.51 o
   6   2   9      782.75      831.81     21.53 o
   7   2   9        6.74        8.46      2.80 o
   8   2   9      238.65      242.80      9.59 o
  -9   3   9        5.35        7.49      4.97 o
  -8   3   9       10.99       10.13      3.89 o
  -7   3   9      721.70      685.31     21.47 o
  -6   3   9       55.65       62.38      4.58 o
  -5   3   9       71.79       76.17      5.19 o
  -4   3   9      639.23      638.83     17.12 o
  -3   3   9     2215.04     2148.47     53.63 o
  -2   3   9      104.50      131.29      7.15 o
  -1   3   9     1218.59     1206.41     29.02 o
   0   3   9       60.98       63.28      4.53 o
   1   3   9      475.18      475.23     13.68 o
   2   3   9      738.51      684.17     18.30 o
   3   3   9     1756.50     1695.72     43.49 o
   4   3   9      566.18      560.72     17.98 o
   5   3   9      516.47      498.04     18.19 o
   6   3   9       72.21       81.42      5.66 o
   7   3   9        7.11        5.46      2.66 o
   8   3   9      454.10      488.40     15.50 o
  -9   4   9       53.26       50.70      6.47 o
  -8   4   9      350.57      344.55     12.51 o
  -7   4   9       30.81       24.98      4.74 o
  -6   4   9     1278.86     1244.40     30.23 o
  -5   4   9       36.40       35.61      5.17 o
  -4   4   9        9.12       10.27      2.71 o
  -3   4   9      606.15      651.26     17.08 o
  -2   4   9      347.42      337.84     12.25 o
  -1   4   9      167.05      157.58      6.87 o
   0   4   9     1976.94     1841.94     42.27 o
   1   4   9       86.39       86.85      6.38 o
   2   4   9      355.60      334.43     12.05 o
   3   4   9     1445.07     1388.27     36.41 o
   4   4   9      196.58      206.10      9.49 o
   5   4   9      128.66      138.49      8.26 o
   6   4   9        3.03        6.84      2.86 o
   7   4   9        8.78       10.80      3.42 o
   8   4   9      301.68      326.78     12.21 o
  -9   5   9       79.16       74.38      6.49 o
  -8   5   9      422.44      436.36     14.52 o
  -7   5   9      102.90       90.45      6.29 o
  -6   5   9       90.87       79.43      5.75 o
  -5   5   9      673.73      622.09     19.88 o
  -4   5   9      222.84      240.24     10.20 o
  -3   5   9     1516.49     1542.78     34.81 o
  -2   5   9      467.51      486.80     15.75 o
  -1   5   9       81.33       77.25      5.65 o
   0   5   9     1364.35     1311.69     34.58 o
   1   5   9      299.24      274.34      9.65 o
   2   5   9      177.71      151.62      7.72 o
   3   5   9       86.39       85.36      6.20 o
   4   5   9      252.33      252.73     10.78 o
   5   5   9      276.24      267.00     11.55 o
   6   5   9     1150.34     1092.94     31.40 o
   7   5   9      910.47      912.13     23.91 o
   8   5   9      264.00      260.33     10.79 o
  -9   6   9        1.35        5.11      3.35 o
  -8   6   9       26.79       26.63      4.86 o
  -7   6   9       33.71       40.45      4.67 o
  -6   6   9        0.23        1.36      2.37 o
  -5   6   9       21.68       17.21      3.66 o
  -4   6   9      229.34      246.35     10.43 o
  -3   6   9       72.07       81.49      6.04 o
  -2   6   9       31.93       31.75      4.13 o
  -1   6   9      914.32      862.65     24.51 o
   0   6   9      187.91      179.15      7.58 o
   1   6   9      734.52      745.04     21.47 o
   2   6   9       52.59       53.57      6.34 o
   3   6   9      609.86      573.02     18.29 o
   4   6   9      723.04      718.44     26.86 o
   5   6   9     1054.82     1033.10     29.54 o
   6   6   9      879.12      892.39     26.76 o
   7   6   9        1.54        2.67      3.10 o
   8   6   9        6.01       12.16      3.98 o
  -9   7   9      477.79      513.91     16.86 o
  -8   7   9      651.12      687.86     20.05 o
  -7   7   9     1431.46     1344.90     33.07 o
  -6   7   9       71.62       78.72      5.89 o
  -5   7   9      238.64      231.98     10.39 o
  -4   7   9       22.72       29.78      4.35 o
  -3   7   9     2362.55     2331.35     58.04 o
  -2   7   9      101.02       92.10      6.22 o
  -1   7   9     1253.06     1193.76     32.02 o
   0   7   9       28.76       24.86      3.95 o
   1   7   9     1572.26     1460.58     34.86 o
   2   7   9      764.11      729.80     19.87 o
   3   7   9     1331.37     1237.87     33.64 o
   4   7   9      328.28      329.32     12.83 o
   5   7   9      248.75      252.91     11.35 o
   6   7   9      245.42      241.82     11.39 o
   7   7   9        2.10        2.24      3.09 o
   8   7   9      772.32      774.90     21.86 o
  -8   8   9       79.31       76.61      6.26 o
  -7   8   9      129.41      142.75      8.37 o
  -6   8   9      465.31      472.39     16.72 o
  -5   8   9      171.04      191.78      9.41 o
  -4   8   9      340.19      363.74     13.57 o
  -3   8   9      184.26      219.89      9.80 o
  -2   8   9      986.56     1021.35     28.29 o
  -1   8   9      699.42      666.26     20.15 o
   0   8   9     2053.70     2010.57     46.18 o
   1   8   9      342.44      354.93     11.79 o
   2   8   9       48.28       44.83      4.53 o
   3   8   9     1241.56     1237.96     33.70 o
   4   8   9       90.26       88.73      7.15 o
   5   8   9       37.45       41.82      6.23 o
   6   8   9        0.20        3.44      3.43 o
   7   8   9        6.10        8.27      3.38 o
  -8   9   9       28.48       32.72      4.58 o
  -7   9   9       68.36       80.69      5.88 o
  -6   9   9       73.31       84.87     14.50 o
  -5   9   9        2.02        0.75      2.61 o
  -4   9   9      107.00       97.69      6.84 o
  -3   9   9      505.46      485.81     18.88 o
  -2   9   9      252.00      241.37     10.27 o
  -1   9   9        6.13        3.06      2.74 o
   0   9   9      481.04      486.17     14.76 o
   1   9   9      657.85      692.27     19.09 o
   2   9   9       27.79       26.22      3.85 o
   3   9   9        7.88        6.49      3.43 o
   4   9   9       40.45       47.63      6.05 o
   5   9   9       37.52       33.99      6.02 o
   6   9   9       10.09       15.78      4.27 o
   7   9   9       36.55       45.29      5.96 o
  -8  10   9     1153.78     1214.44     38.24 o
  -7  10   9        1.99        6.38      3.15 o
  -6  10   9        2.40        4.04      2.90 o
  -5  10   9      186.65      169.96      9.88 o
  -4  10   9       54.58       59.89      7.00 o
  -3  10   9        0.16        4.01      2.87 o
  -2  10   9     1547.08     1538.59     40.42 o
  -1  10   9        1.72        0.49      2.51 o
   0  10   9      127.60      138.86      8.07 o
   1  10   9        6.48        4.01      2.62 o
   2  10   9      146.09      167.40      8.43 o
   3  10   9      173.72      182.90      9.14 o
   4  10   9      476.11      484.45     16.73 o
   5  10   9      348.23      350.50     13.74 o
   6  10   9      113.24      102.25     12.24 o
   7  10   9      272.03      247.57     14.33 o
  -7  11   9      708.66      673.02     23.01 o
  -6  11   9      343.53      338.28     14.87 o
  -5  11   9     1185.78     1208.87     37.42 o
  -4  11   9       14.26       19.22      4.14 o
  -3  11   9      892.84      892.75     32.67 o
  -2  11   9       41.67       38.71      4.12 o
  -1  11   9      474.02      449.74     21.10 o
   0  11   9        7.45       12.08      2.80 o
   1  11   9      238.27      218.63     10.99 o
   2  11   9       14.36       14.67      2.99 o
   3  11   9      360.70      352.36     11.69 o
   4  11   9      865.30      872.20     25.62 o
   5  11   9        0.13        1.39      3.04 o
   6  11   9       23.52       21.79      6.73 o
  -7  12   9       14.79        9.92      4.24 o
  -6  12   9       20.99       24.80      5.57 o
  -5  12   9      180.74      159.69      9.45 o
  -4  12   9     1121.21     1101.99     29.80 o
  -3  12   9      102.81       90.52      6.80 o
  -2  12   9      135.48      138.67      6.81 o
  -1  12   9      652.52      670.50     19.17 o
   0  12   9      252.19      232.72      8.50 o
   1  12   9       70.09       73.18      4.68 o
   2  12   9       82.42      101.68      5.46 o
   3  12   9      198.21      195.88      7.70 o
   4  12   9        3.52        6.71      2.54 o
   5  12   9       21.63       23.60      4.07 o
   6  12   9       80.58       98.75     12.01 o
  -6  13   9       25.05       14.45      8.85 o
  -5  13   9      807.84      869.42     32.97 o
  -4  13   9        0.32        5.54      6.33 o
  -3  13   9      120.89      131.34     13.50 o
  -2  13   9      127.68      136.32     13.11 o
  -1  13   9       25.07       36.79      7.62 o
   0  13   9       52.43       45.92      7.37 o
   1  13   9     1674.90     1859.60     97.45 o
   2  13   9       78.11       75.61      9.07 o
   3  13   9       20.90       14.87      6.20 o
   4  13   9     1049.80      993.05     41.79 o
   5  13   9      147.85      151.90     21.67 o
  -5  14   9       41.09       50.12     10.42 o
  -4  14   9       53.22       36.24      9.25 o
  -3  14   9      289.79      310.89     21.45 o
  -2  14   9     3324.42     3423.51    148.02 o
  -1  14   9      107.49      129.04     12.43 o
   0  14   9      678.85      678.19     34.39 o
   1  14   9      961.61      956.05     39.16 o
   2  14   9        6.00        0.23      4.92 o
   3  14   9      186.95      197.73     14.71 o
   4  14   9      608.87      599.58     34.56 o
  -4  15   9      248.18      260.65     20.11 o
  -3  15   9      452.10      490.73     28.56 o
  -2  15   9       99.78      109.32     11.99 o
  -1  15   9      186.59      206.16     15.85 o
   0  15   9       42.14       55.72      7.91 o
   1  15   9      620.40      594.28     27.24 o
   2  15   9      218.46      217.83     24.90 o
   3  15   9       10.70        7.33      5.89 o
  -3  16   9      108.89      116.32     12.77 o
  -2  16   9       16.32        7.00      6.66 o
  -1  16   9      164.29      176.75     14.73 o
   0  16   9        1.51       -2.17      5.00 o
   1  16   9        5.64        6.64      5.61 o
   2  16   9        2.51        5.53      5.51 o
  -9   0  10     1272.99     1385.80     60.37 o
  -8   0  10      197.25      201.88     11.76 o
  -7   0  10      527.64      513.78     19.96 o
  -6   0  10      268.05      259.89     17.25 o
  -5   0  10      228.90      208.96     10.88 o
  -4   0  10     1335.79     1248.81     39.87 o
  -3   0  10      373.68      352.44     18.34 o
  -2   0  10       42.45       44.34      6.91 o
  -1   0  10      244.54      260.72     14.92 o
   0   0  10     2772.48     2801.59    104.15 o
   1   0  10      817.97      747.59     31.40 o
   2   0  10      749.03      767.24     32.36 o
   3   0  10      496.60      483.19     23.70 o
   4   0  10      183.68      190.49     14.18 o
   5   0  10       47.86       24.64      8.85 o
   6   0  10       11.82        6.66      6.49 o
   7   0  10      629.24      742.53     45.75 o
  -9   1  10      493.40      532.60     16.52 o
  -8   1  10      287.76      297.40     13.75 o
  -7   1  10        0.07        4.39      2.77 o
  -6   1  10     1149.88     1210.98     26.60 o
  -5   1  10      596.64      600.68     15.28 o
  -4   1  10      618.08      605.59     19.23 o
  -3   1  10      445.87      437.87     15.31 o
  -2   1  10      389.50      405.00     14.08 o
  -1   1  10     2516.61     2389.84     59.03 o
   0   1  10     1656.58     1588.74     41.11 o
   1   1  10      275.65      263.66     17.92 o
   2   1  10      202.84      208.27      9.68 o
   3   1  10       31.59       31.94      5.34 o
   4   1  10     1162.01     1082.61     34.88 o
   5   1  10        3.78        4.17      3.82 o
   6   1  10       22.97       13.00      4.68 o
   7   1  10      314.17      303.07     18.47 o
  -9   2  10       68.02       74.33      7.34 o
  -8   2  10      113.81      133.22     12.20 o
  -7   2  10       79.37       87.55      7.18 o
  -6   2  10      502.48      534.03     14.37 o
  -5   2  10       18.00       17.56      3.51 o
  -4   2  10        4.24        6.95      2.66 o
  -3   2  10        0.78       10.37      8.03 o
  -2   2  10       86.45       81.72      6.05 o
  -1   2  10       43.24       38.96      7.68 o
   0   2  10        9.59       12.44      3.84 o
   1   2  10      145.31      149.86      9.22 o
   2   2  10      648.53      628.28     22.13 o
   3   2  10       13.94       11.76      6.23 o
   4   2  10        0.68        1.04      3.10 o
   5   2  10      156.37      140.87     10.17 o
   6   2  10       25.55       27.62      5.66 o
   7   2  10        6.92       11.51      4.84 o
  -9   3  10       91.74       75.88      7.61 o
  -8   3  10        6.86        7.51      3.17 o
  -7   3  10      328.62      326.09     12.01 o
  -6   3  10      581.19      623.78     18.03 o
  -5   3  10      422.97      440.63     13.71 o
  -4   3  10      713.54      721.95     19.27 o
  -3   3  10      793.70      788.74     23.41 o
  -2   3  10        5.46        7.29      2.86 o
  -1   3  10      626.93      596.78     18.59 o
   0   3  10      430.95      419.38     16.44 o
   1   3  10        0.24        1.80      3.71 o
   2   3  10      691.80      654.18     22.92 o
   3   3  10        0.40        4.06      3.05 o
   4   3  10        7.56       10.57      3.95 o
   5   3  10      673.58      675.53     25.00 o
   6   3  10      405.64      416.06     30.38 o
   7   3  10      119.56      110.27     12.96 o
  -8   4  10      529.78      520.13     16.69 o
  -7   4  10      446.04      433.93     14.45 o
  -6   4  10      440.72      468.11     14.85 o
  -5   4  10      110.12      123.78      7.82 o
  -4   4  10      367.83      323.29     12.80 o
  -3   4  10      753.44      791.11     20.49 o
  -2   4  10      279.73      293.25     11.65 o
  -1   4  10        0.07       -0.65      2.26 o
   0   4  10      331.72      322.21     13.77 o
   1   4  10        0.04        1.08      2.80 o
   2   4  10      919.62      881.07     28.86 o
   3   4  10      151.26      142.83     10.26 o
   4   4  10      272.29      240.23     18.31 o
   5   4  10        3.94        9.40      4.25 o
   6   4  10       22.91       26.89      5.45 o
   7   4  10      253.99      249.61     14.36 o
  -8   5  10        0.34        3.92      2.93 o
  -7   5  10        2.52        3.57      2.80 o
  -6   5  10      114.10      117.52      7.14 o
  -5   5  10     1036.37     1037.83     29.93 o
  -4   5  10       97.54       91.57      6.83 o
  -3   5  10      297.36      297.15     11.99 o
  -2   5  10       98.20       96.73      7.94 o
  -1   5  10      116.65      103.87      6.82 o
   0   5  10      155.61      179.46      8.81 o
   1   5  10     2170.04     2081.02     58.72 o
   2   5  10      246.43      242.88     12.01 o
   3   5  10      133.90      132.93     10.56 o
   4   5  10     1286.10     1248.43     38.98 o
   5   5  10     1424.25     1384.66     43.43 o
   6   5  10        0.35        6.40      4.06 o
   7   5  10       37.30       35.60      6.47 o
  -8   6  10      592.85      625.11     19.16 o
  -7   6  10       36.81       47.61      5.17 o
  -6   6  10     1160.37     1170.33     29.59 o
  -5   6  10        0.02        5.37      3.06 o
  -4   6  10      158.69      158.27      8.76 o
  -3   6  10        0.49        2.69      2.79 o
  -2   6  10      438.70      445.46     15.55 o
  -1   6  10      703.47      686.82     21.02 o
   0   6  10       23.41       31.45      5.81 o
   1   6  10      100.69      107.99      8.34 o
   2   6  10      169.52      164.58     10.01 o
   3   6  10      312.10      331.19     16.01 o
   4   6  10       88.31       81.17      7.95 o
   5   6  10       36.71       31.78      5.81 o
   6   6  10       56.52       67.27      7.90 o
   7   6  10       60.39       54.51      7.60 o
  -8   7  10        0.85        3.17      3.24 o
  -7   7  10       23.86       19.03      4.53 o
  -6   7  10       77.41       89.42     11.81 o
  -5   7  10       78.89       79.17      6.74 o
  -4   7  10       17.39       24.68      4.46 o
  -3   7  10      222.97      238.84     12.62 o
  -2   7  10        7.13       11.22      3.10 o
  -1   7  10       77.16       71.96      7.41 o
   0   7  10       84.34       93.72     12.24 o
   1   7  10        9.92        9.04      2.91 o
   2   7  10       39.68       46.94      5.13 o
   3   7  10       95.16      103.80      7.26 o
   4   7  10        0.11        0.73      3.02 o
   5   7  10      117.63      123.20      9.57 o
   6   7  10       14.78       12.23      8.57 o
   7   7  10       55.19       60.98      7.98 o
  -7   8  10      255.42      251.72     10.69 o
  -6   8  10        0.09        4.13      3.28 o
  -5   8  10       26.85       24.36      4.53 o
  -4   8  10      102.94      108.67      7.56 o
  -3   8  10        3.51        2.65      2.83 o
  -2   8  10        0.27        1.88      3.28 o
  -1   8  10      541.28      569.65     18.50 o
   0   8  10      244.26      223.36     10.09 o
   1   8  10        1.22        1.30      2.42 o
   2   8  10       70.16       63.19      6.24 o
   3   8  10      133.93      131.03      8.07 o
   4   8  10       34.49       26.73      4.75 o
   5   8  10       15.82       18.30      4.36 o
   6   8  10      424.94      422.69     30.83 o
  -7   9  10      260.57      231.66     10.40 o
  -6   9  10       92.45       85.15      7.30 o
  -5   9  10      199.96      208.75     10.52 o
  -4   9  10       50.12       49.80      5.85 o
  -3   9  10     1474.22     1382.77     37.51 o
  -2   9  10        0.16        1.37      2.76 o
  -1   9  10      198.50      187.83     11.76 o
   0   9  10     1890.53     1965.66     60.56 o
   1   9  10     1336.27     1317.16     32.55 o
   2   9  10     1235.27     1229.02     31.07 o
   3   9  10      369.15      352.48     13.75 o
   4   9  10      828.58      822.16     25.18 o
   5   9  10     1702.73     1729.78     46.29 o
   6   9  10       11.62       21.11      4.88 o
  -7  10  10      299.39      300.41     12.88 o
  -6  10  10      737.36      717.38     25.81 o
  -5  10  10        1.06        8.11      4.16 o
  -4  10  10      404.11      431.80     17.44 o
  -3  10  10       34.80       44.53      8.24 o
  -2  10  10      133.20      126.80      8.64 o
  -1  10  10      227.01      225.89     11.19 o
   0  10  10      369.63      373.65     13.83 o
   1  10  10       38.49       42.36      6.62 o
   2  10  10       82.59       80.54      6.50 o
   3  10  10      304.32      320.99     12.96 o
   4  10  10      232.95      242.51     11.33 o
   5  10  10      504.48      512.40     18.36 o
  -6  11  10       54.50       54.19      8.23 o
  -5  11  10       75.40       81.18      7.62 o
  -4  11  10      380.22      415.18     17.02 o
  -3  11  10      427.73      399.23     16.29 o
  -2  11  10       15.81       23.41      5.18 o
  -1  11  10       67.30       63.05      6.26 o
   0  11  10       19.25       20.07      3.91 o
   1  11  10        1.19        1.68      2.97 o
   2  11  10        3.04        2.54      3.06 o
   3  11  10       54.67       52.02      5.62 o
   4  11  10        4.81        8.01      3.60 o
   5  11  10        3.95        5.20      4.24 o
  -5  12  10       13.70       10.48      4.84 o
  -4  12  10     1000.92     1072.63     36.41 o
  -3  12  10      573.79      595.48     21.28 o
  -2  12  10      194.31      182.91     11.49 o
  -1  12  10      785.04      876.93     28.06 o
   0  12  10      303.26      304.05     12.11 o
   1  12  10        7.16       10.51      3.09 o
   2  12  10      361.92      350.93     19.02 o
   3  12  10        2.89        1.07      4.61 o
   4  12  10      184.86      200.93     11.93 o
  -5  13  10      354.02      344.27     13.71 o
  -4  13  10      182.16      175.10      9.37 o
  -3  13  10        0.31        1.84      2.61 o
  -2  13  10       27.91       22.53      3.52 o
  -1  13  10      303.62      313.45     14.68 o
   0  13  10      698.10      723.27     24.93 o
   1  13  10      502.63      465.32     23.65 o
   2  13  10      524.92      535.16     38.23 o
   3  13  10       88.56       81.97     10.39 o
  -4  14  10      164.22      181.29     17.36 o
  -3  14  10      295.85      287.93     21.56 o
  -2  14  10       90.17      111.57     12.99 o
  -1  14  10       75.80       95.27     12.04 o
   0  14  10       36.15       32.87      7.26 o
   1  14  10        0.57        1.91      4.90 o
   2  14  10      146.80      130.73     12.23 o
  -2  15  10      140.83      137.72     14.51 o
  -1  15  10      136.34      166.23     15.29 o
   0  15  10        5.08        5.50      5.77 o
   1  15  10       15.58       11.34      6.40 o
  -8   1  11      101.00      121.57      8.60 o
  -7   1  11      725.37      781.02     24.05 o
  -6   1  11      233.54      240.03     12.70 o
  -5   1  11      971.74     1020.18     25.30 o
  -4   1  11     1185.04     1231.79     38.71 o
  -3   1  11      732.53      740.52     30.59 o
  -2   1  11      755.32      767.15     26.31 o
  -1   1  11       20.27       18.27      4.42 o
   0   1  11      751.37      744.48     25.39 o
   1   1  11       49.91       50.66      6.30 o
   2   1  11      709.96      686.71     24.47 o
   3   1  11        0.86        0.52      3.13 o
   4   1  11     1601.84     1602.50     56.65 o
   5   1  11       36.08       29.57      7.17 o
   6   1  11      874.10      825.62     41.50 o
  -8   2  11      689.34      746.30     23.95 o
  -7   2  11        3.68        1.25      3.12 o
  -6   2  11      347.50      380.89     14.61 o
  -5   2  11      210.38      192.52     11.61 o
  -4   2  11      819.63      921.27     23.74 o
  -3   2  11      379.65      357.47     13.64 o
  -2   2  11     1324.32     1317.23     40.49 o
  -1   2  11      554.78      605.94     21.91 o
   0   2  11     1335.13     1333.89     40.55 o
   1   2  11     2720.17     2716.39     75.45 o
   2   2  11      138.45      136.72     10.50 o
   3   2  11      879.46      829.66     39.42 o
   4   2  11      318.23      332.57     15.72 o
   5   2  11       83.28       75.76      8.16 o
   6   2  11       30.42       27.17      7.39 o
  -8   3  11        2.19        1.81     10.25 o
  -7   3  11      261.96      257.56     12.34 o
  -6   3  11      325.76      327.36     12.16 o
  -5   3  11        4.06        1.17      3.07 o
  -4   3  11      583.59      566.48     19.05 o
  -3   3  11     1575.76     1539.66     41.10 o
  -2   3  11       26.13       25.28      4.23 o
  -1   3  11      192.04      192.98     10.87 o
   0   3  11      122.93      110.94      8.29 o
   1   3  11      178.27      150.20     19.19 o
   2   3  11       67.13       67.89      7.19 o
   3   3  11      359.46      349.52     15.69 o
   4   3  11      919.97      881.29     41.89 o
   5   3  11       14.68       18.81      5.11 o
   6   3  11      128.87      121.38     10.42 o
  -7   4  11      102.65      103.87      7.26 o
  -6   4  11       21.22       21.40      3.96 o
  -5   4  11       20.19       21.86      4.37 o
  -4   4  11       19.16       21.49      4.14 o
  -3   4  11      209.21      220.47     11.61 o
  -2   4  11      302.81      326.28     13.00 o
  -1   4  11       65.58       79.30      6.42 o
   0   4  11     1117.42     1088.76     34.39 o
   1   4  11      194.43      196.82     11.13 o
   2   4  11       13.01       11.75      4.06 o
   3   4  11       46.36       51.47      6.79 o
   4   4  11      375.17      353.80     16.52 o
   5   4  11      587.70      601.93     44.40 o
   6   4  11      245.23      253.72     14.68 o
  -7   5  11      143.77      140.85     11.22 o
  -6   5  11       58.00       59.23      5.75 o
  -5   5  11     1631.83     1666.99     45.46 o
  -4   5  11     1086.80     1086.59     31.26 o
  -3   5  11      207.42      220.36     10.92 o
  -2   5  11      643.31      641.59     20.68 o
  -1   5  11      259.96      237.26     10.74 o
   0   5  11      233.35      205.21     11.27 o
   1   5  11       20.78       27.64      5.39 o
   2   5  11      663.73      628.77     23.20 o
   3   5  11      134.74      126.46      9.59 o
   4   5  11     1328.80     1254.59     40.12 o
   5   5  11        0.24        1.52      4.00 o
   6   5  11      184.54      173.54     12.34 o
  -7   6  11      195.88      210.07     10.03 o
  -6   6  11      485.51      497.51     17.08 o
  -5   6  11      555.28      571.76     19.68 o
  -4   6  11       11.24       13.88      3.81 o
  -3   6  11      283.55      275.77     15.46 o
  -2   6  11       21.49       23.34      5.03 o
  -1   6  11      267.97      279.08     11.86 o
   0   6  11     1147.87     1151.49     32.32 o
   1   6  11      137.69      139.37      9.46 o
   2   6  11      106.51       87.98      7.98 o
   3   6  11       11.93       13.25      4.54 o
   4   6  11        5.02        3.92      3.90 o
   5   6  11        0.42        5.80      4.35 o
   6   6  11      217.48      245.29     14.44 o
  -7   7  11       19.10       20.88      4.26 o
  -6   7  11      154.99      146.76      9.49 o
  -5   7  11      604.58      649.75     29.02 o
  -4   7  11        1.01        3.78      3.14 o
  -3   7  11      456.43      461.34     18.81 o
  -2   7  11       32.39       32.91      4.90 o
  -1   7  11       14.58       12.32      3.64 o
   0   7  11      342.71      348.75     13.74 o
   1   7  11        1.47        3.91      3.47 o
   2   7  11        1.97        3.68      3.80 o
   3   7  11      779.34      765.20     27.06 o
   4   7  11       86.09      105.37      9.15 o
   5   7  11        0.23       -1.75      3.80 o
  -6   8  11       19.71       15.89      4.42 o
  -5   8  11       51.33       54.08      6.14 o
  -4   8  11       69.16       51.73      5.80 o
  -3   8  11       24.48       24.74      4.72 o
  -2   8  11     1067.43     1129.31     32.26 o
  -1   8  11      205.09      190.94      9.88 o
   0   8  11        1.32        1.31      2.99 o
   1   8  11     1001.53     1011.01     29.32 o
   2   8  11       42.53       48.04      6.42 o
   3   8  11      206.69      204.90     11.97 o
   4   8  11        4.90        6.43      5.15 o
   5   8  11       55.05       42.26      6.81 o
  -6   9  11        0.26        7.18      3.71 o
  -5   9  11      238.28      240.64     11.92 o
  -4   9  11      160.10      158.15      9.50 o
  -3   9  11       80.33       74.57      6.85 o
  -2   9  11      302.46      312.33     13.01 o
  -1   9  11       56.71       77.15      6.74 o
   0   9  11       17.02       16.67      4.12 o
   1   9  11      816.98      840.93     25.50 o
   2   9  11      213.24      202.27     12.41 o
   3   9  11       38.54       24.60      7.52 o
   4   9  11      100.70      100.26      8.94 o
  -5  10  11      294.71      311.02     20.70 o
  -4  10  11      842.10      840.70     29.07 o
  -3  10  11      192.77      192.59     11.33 o
  -2  10  11       51.07       47.04      6.41 o
  -1  10  11      345.66      366.14     15.88 o
   0  10  11      706.99      719.53     25.25 o
   1  10  11       53.63       49.79      6.47 o
   2  10  11      218.71      214.69     11.92 o
   3  10  11       90.93       90.39      8.17 o
   4  10  11      104.39      108.42      9.01 o
  -5  11  11      200.46      229.82     15.92 o
  -4  11  11      298.16      313.47     14.75 o
  -3  11  11      413.83      434.43     18.03 o
  -2  11  11       65.99       88.64      7.96 o
  -1  11  11       85.39       83.74     15.24 o
   0  11  11      217.37      203.82     11.28 o
   1  11  11       68.05       77.47      7.45 o
   2  11  11        2.60        3.85      3.66 o
   3  11  11      540.33      586.46     41.24 o
  -4  12  11       69.47       55.97      7.86 o
  -3  12  11      114.77      133.66      9.31 o
  -2  12  11      491.90      496.25     19.22 o
  -1  12  11        2.19        3.25      4.44 o
   0  12  11      163.80      195.58     10.87 o
   1  12  11      238.34      230.01     14.27 o
   2  12  11      450.61      472.98     22.46 o
  -2  13  11       84.62       75.82      7.93 o
  -1  13  11      453.41      481.05     21.58 o
   0  13  11       13.98       15.31      3.83 o
   1  13  11      240.54      233.04     10.01 o
  -6   0  12      150.54      172.55     21.22 o
  -5   0  12      737.62      761.63     46.83 o
  -4   0  12       18.62       12.43      7.90 o
  -3   0  12       23.76       23.97      9.25 o
  -2   0  12        7.46        3.25      6.66 o
  -1   0  12      661.76      685.01     41.27 o
   0   0  12       27.35       29.85      9.63 o
   1   0  12       85.23       72.76     12.82 o
   2   0  12      300.46      302.66     24.42 o
   3   0  12        0.44        3.31      6.49 o
   4   0  12        0.37       -1.96      6.39 o
   5   0  12       41.61       25.93     10.31 o
  -6   1  12       23.30       30.36      9.19 o
  -5   1  12       11.11       13.84      4.95 o
  -4   1  12      513.59      497.09     24.49 o
  -3   1  12       10.80       20.04      6.20 o
  -2   1  12        1.15        3.61      5.20 o
  -1   1  12       93.02       72.19      9.01 o
   0   1  12       74.56       95.07      9.89 o
   1   1  12      129.75      133.65     26.94 o
   2   1  12      188.47      162.77     12.73 o
   3   1  12        2.24        5.07      5.05 o
   4   1  12      761.58      736.70     31.84 o
   5   1  12      605.70      639.05     29.55 o
  -6   2  12      139.31      136.10     10.30 o
  -5   2  12       41.94       51.90      6.99 o
  -4   2  12       60.46       52.62     13.86 o
  -3   2  12        5.60       -0.25      4.63 o
  -2   2  12      548.86      499.57     23.84 o
  -1   2  12        8.89        9.88      5.15 o
   0   2  12       14.68       13.16      5.26 o
   1   2  12        7.14       17.01      5.43 o
   2   2  12       13.91        9.36      5.17 o
   3   2  12      755.69      767.18     32.26 o
   4   2  12       34.49       23.35     17.79 o
   5   2  12       43.37       26.08      7.13 o
  -6   3  12       84.03       81.74      7.60 o
  -5   3  12      304.98      308.73     16.55 o
  -4   3  12      358.72      351.20     26.38 o
  -3   3  12      414.32      412.36     17.94 o
  -2   3  12      264.88      294.80     14.41 o
  -1   3  12       62.70       52.87     14.56 o
   0   3  12      228.27      229.54     15.47 o
   1   3  12       25.63       18.51      5.11 o
   2   3  12      667.37      700.13     25.62 o
   3   3  12      428.16      436.16     18.95 o
   4   3  12      771.85      782.57     31.46 o
   5   3  12      151.22      171.52     17.71 o
  -6   4  12       78.18       67.44      6.22 o
  -5   4  12      396.76      437.10     16.80 o
  -4   4  12      223.92      224.08     11.31 o
  -3   4  12       19.17       20.52      4.98 o
  -2   4  12        3.18        3.42      3.79 o
  -1   4  12      422.62      415.42     20.50 o
   0   4  12       29.32       22.28      5.96 o
   1   4  12       98.03       99.39      9.10 o
   2   4  12      982.77      912.55     38.67 o
   3   4  12      153.98      147.41     11.76 o
   4   4  12      186.24      206.94     13.03 o
   5   4  12      415.95      374.34     18.04 o
  -6   5  12       14.36       11.29      3.88 o
  -5   5  12      118.87      127.67      8.85 o
  -4   5  12        1.55        2.07      4.42 o
  -3   5  12      244.93      242.31     11.71 o
  -2   5  12      106.78      116.76      8.25 o
  -1   5  12     1357.90     1281.12     40.42 o
   0   5  12      438.91      413.74     24.35 o
   1   5  12      251.49      213.42     12.37 o
   2   5  12        0.07        5.89      3.93 o
   3   5  12       44.46       37.88      6.61 o
   4   5  12      139.39      123.97     10.39 o
  -5   6  12      261.71      247.89     12.23 o
  -4   6  12      305.55      339.83     18.00 o
  -3   6  12      550.84      551.83     19.40 o
  -2   6  12      357.90      357.57     14.43 o
  -1   6  12        9.90        8.99      3.55 o
   0   6  12      376.69      313.36     15.27 o
   1   6  12       68.91       63.47      8.67 o
   2   6  12       38.14       41.10      6.66 o
   3   6  12      812.02      817.56     44.41 o
   4   6  12       14.96       20.25      5.70 o
  -5   7  12      222.65      270.43     12.90 o
  -4   7  12      101.98      115.00      8.68 o
  -3   7  12      215.04      193.29     12.46 o
  -2   7  12      138.05      162.52      9.71 o
  -1   7  12       15.83       16.13      4.21 o
   0   7  12      107.52      113.74      9.39 o
   1   7  12       57.30       59.02      7.22 o
   2   7  12      291.84      269.80     15.16 o
   3   7  12      189.89      207.59     12.62 o
   4   7  12      132.56      129.79     17.01 o
  -4   8  12      348.89      343.51     16.54 o
  -3   8  12      333.90      360.67     14.90 o
  -2   8  12        0.35        5.50      3.68 o
  -1   8  12      215.84      209.77     12.98 o
   0   8  12      959.34      968.72     29.13 o
   1   8  12       16.81       22.39      5.55 o
   2   8  12      339.08      317.34     15.54 o
   3   8  12      368.53      324.85     16.34 o
  -4   9  12        6.81       10.94      5.83 o
  -3   9  12      973.28     1000.05     30.18 o
  -2   9  12      505.35      511.87     18.49 o
  -1   9  12     1287.33     1319.64     38.01 o
   0   9  12      682.72      718.12     32.01 o
   1   9  12       57.27       53.70      7.66 o
   2   9  12      782.13      819.49     28.91 o
  -3  10  12      155.34      134.66     10.20 o
  -2  10  12       48.85       32.74     11.57 o
  -1  10  12        0.04        0.08      3.88 o
   0  10  12      125.83      129.34     11.04 o
   1  10  12        0.33        7.31      4.36 o
  -1  11  12        9.29       12.10      4.93 o
  -4   1  13        4.16       -0.35      5.01 o
  -3   1  13      184.49      222.51     16.36 o
  -2   1  13      103.97       89.49     13.47 o
  -1   1  13      357.30      359.73     24.59 o
   0   1  13      363.92      421.13     21.76 o
   1   1  13       31.52       42.78     10.19 o
   2   1  13      268.24      255.86     16.46 o
   3   1  13        5.97        5.79      5.24 o
  -4   2  13     1084.72     1040.13     42.37 o
  -3   2  13       42.84       64.66     10.14 o
  -2   2  13     1213.57     1331.60     50.05 o
  -1   2  13     1238.90     1225.24     46.63 o
   0   2  13       52.58       53.16     12.71 o
   1   2  13        5.59       10.80      5.54 o
   2   2  13        0.00       -2.09      4.61 o
   3   2  13      301.37      306.89     18.53 o
  -4   3  13       60.14       69.42     12.54 o
  -3   3  13      557.05      621.13     46.88 o
  -2   3  13       81.31       86.08     10.98 o
  -1   3  13      197.08      189.24     14.77 o
   0   3  13      264.05      269.93     18.96 o
   1   3  13      311.83      309.32     18.49 o
   2   3  13      341.68      364.24     20.17 o
   3   3  13        6.25        9.05      7.20 o
  -4   4  13      249.98      264.66     14.84 o
  -3   4  13       95.38      101.17     11.74 o
  -2   4  13      108.92       89.27      8.99 o
  -1   4  13      207.59      237.09     23.49 o
   0   4  13      143.55      127.04     10.24 o
   1   4  13      847.95      808.42     29.09 o
   2   4  13       35.03       30.34      6.37 o
  -3   5  13       82.45       97.33      8.18 o
  -2   5  13      322.20      330.23     18.67 o
  -1   5  13      143.12      127.35     10.39 o
   0   5  13      115.75      124.18     10.26 o
   1   5  13      328.29      323.96     16.15 o
   2   5  13      399.12      374.43     20.67 o
  -3   6  13       26.63       27.81      5.32 o
  -2   6  13      461.98      446.35     24.89 o
  -1   6  13      364.39      362.03     26.45 o
   0   6  13       72.24       73.89     12.94 o
   1   6  13       46.45       49.17      8.19 o
  -2   7  13      588.20      590.41     33.00 o
  -1   7  13      136.57      132.39     20.71 o
   0   7  13       40.01       49.11      9.11 o
 
